# Supplementary material for: Copayment mechanism in selected districts of Uganda: Availability, market share and price of quality assured artemisinin-based combination therapies in private drug outlets
Source: PLoS One. 2024 Mar 27;19(3):e0295198. doi: 10.1371/journal.pone.0295198 (PMC10971760; doi:10.1371/journal.pone.0295198)
Supplement: S1 Dataset — (XLS) [file pone.0295198.s001.xls]

## Sheet: EXIT INTERVIEW GUIDE_Pharmacy c
QNID	Interviewdate	Facilityname	Malaria transmission area	Sex	Drug Outlet	Had fever headache fatigue jointpains	To consult for what medicines to purchase for my illness	To buy antimalarial medicines	Others	Have you bought or obtained antimalarial medicine from this pharmacy today	If yes is the antimalarial an ACT	Prescription for ACTs purchased	Lab_test_done	Do you have apositive laboratory diagnosis result for malaria	IfmRDTto8abovewhattestwasperformed	Given ACTs for 3 day Rx	Greenleaf ACT	Unitprice	Ever heard of green leaf ACT	Able to purchase full doze of ACTs	Occupation	Education
A299	2021-06-28	Langi Onote Blunu Ba Drug shop	High malaria transmission setting	Male	Drug shop	Yes	Yes	Yes	No	Yes	Yes	Yes	No	Yes	mRDT	Yes	Yes	3500	No	Yes	Business	Post primary
A 298	2021-06-28	Langi Onote Blunu Ba Drug shop	High malaria transmission setting	Male	Drug shop	Yes	Yes	Yes	No	Yes	Yes	No	No	Yes	mRDT	Yes	Yes	3500	No	Yes	Formal employment	Post primary
A297	2021-06-28	Langi Onote Blunu Ba Drug shop	High malaria transmission setting	Male	Drug shop	Yes	Yes	Yes	No	Yes	Yes	Yes	No	Yes	mRDT	Yes	No	12000	Yes	Yes	Formal employment	Tertiary education
A295	2021-06-28	Langi Onote Blunu Ba Drug shop	High malaria transmission setting	Male	Drug shop	Yes	No	Yes	No	Yes	Yes	No	No	Yes	mRDT	Yes	No	8000	Yes	Yes	Formal employment	Tertiary education
A294	2021-06-28	Langi Onote Blunu Ba Drug shop	High malaria transmission setting	Male	Drug shop	Yes	No	Yes	No	Yes	Yes	No	No	Yes	mRDT	Yes	Yes	3500	No	Yes	Business	Post primary
A293	2021-06-28	Langi Onote Blunu Ba Drug shop	High malaria transmission setting	Male	Drug shop	No	No	Yes	No	Yes	Yes	No	No	Yes	Microscopy	Yes	Yes	3000	No	Yes	Peasant farmers	Post primary
A292	2021-06-25	Rwotomio Pharmacy	High malaria transmission setting	Male	Pharmacy	Yes	No	No	Yes	Yes	Yes	No	No	Yes	Microscopy	Yes	No	4000	No	Yes	Peasant farmers	Primary education
A291	2021-06-25	Rwotomio Pharmacy	High malaria transmission setting	Male	Pharmacy	Yes	No	No	Yes	Yes	Yes	No	No	Yes	Microscopy	Yes	No	4000	Yes	Yes	Others	No formal education
A290	2021-06-25	Rwotomio Pharmacy	High malaria transmission setting	Female	Pharmacy	Yes	No	No	Yes	Yes	Yes	No	No	Yes	Microscopy	Yes	No	5000	Yes	Yes	Business	Tertiary education
A289	2021-06-25	Rwotomio Pharmacy	High malaria transmission setting	Male	Pharmacy	Yes	No	No	No	Yes	Yes	No	No	No		Yes	No	4000	Yes	Yes	Peasant farmers	Post primary
A288	2021-06-25	Rwotomio Pharmacy	High malaria transmission setting	Male	Pharmacy	Yes	No	No	Yes	Yes	Yes	No	No	Yes	mRDT	Yes	No	4000	Yes	Yes	Peasant farmers	Post primary
A287	2021-06-25	Rwotomio Pharmacy	High malaria transmission setting	Male	Pharmacy	Yes	No	No	No	Yes	Yes	No	No	Yes	Microscopy	Yes	No	4000	Yes	Yes	Peasant farmers	Primary education
A286	2021-06-25	Rwotomio Pharmacy	High malaria transmission setting	Female	Pharmacy	Yes	No	No	No	Yes	Yes	No	No	No		Yes	No	3000	Yes	Yes	Peasant farmers	Post primary
A285	2021-06-25	Rwotomio Pharmacy	High malaria transmission setting	Female	Pharmacy	Yes	No	No	Yes	Yes	Yes	No	No	No		Yes	No	4000	Yes	Yes	Others	Primary education
A284	2021-06-25	Rwotomio Pharmacy	High malaria transmission setting	Female	Pharmacy	Yes	No	No	No	Yes	Yes	No	No	No		No	No	2000	Yes	No	Others	Post primary
A283	2021-06-25	Rwotomio Pharmacy	High malaria transmission setting	Male	Pharmacy	Yes	No	No	Yes	Yes	Yes	No	No	Yes	Microscopy	Yes	No	4000	Yes	Yes	Others	Tertiary education
A282	2021-06-25	Rwotomio Pharmacy	High malaria transmission setting	Male	Pharmacy	No	No	Yes	No	Yes	Yes	No	No	Yes	Microscopy	No	No	2000	No	No	Business	Post primary
A281	2021-06-25	Rwotomio Pharmacy	High malaria transmission setting	Male	Pharmacy	No	No	Yes	No	Yes	Yes	No	No	Yes	Microscopy	Yes	No	4000	No	Yes	Business	Primary education
A280	2021-06-25	Rwotomio Pharmacy	High malaria transmission setting	Female	Pharmacy	No	No	Yes	No	Yes	Yes	No	No	Yes	Microscopy	Yes	No	4000	No	Yes	Business	Post primary
A279	2021-06-25	Rwotomio Pharmacy	High malaria transmission setting	Female	Pharmacy	No	No	Yes	Yes	Yes	Yes	No	No	Yes	Microscopy	Yes	No	4000	No	Yes	Formal employment	Tertiary education
A278	2021-06-25	Rwotomio Pharmacy	High malaria transmission setting	Female	Pharmacy	No	Yes	No	Yes	Yes	Yes	No	No	Yes	mRDT	No	No	2000	No	No	Others	Post primary
A277	2021-06-25	Rwotomio Pharmacy	High malaria transmission setting	Male	Pharmacy	No	No	Yes	No	Yes	Yes	No	No	Yes	mRDT	Yes	No	4000	No	No	Peasant farmers	Primary education
A276	2021-06-25	Rwotomio Pharmacy	High malaria transmission setting	Male	Pharmacy	No	No	Yes	No	Yes	Yes	No	No	No		Yes	No	5000	No	Yes	Business	No formal education
A275	2021-06-25	Rwotomio Pharmacy	High malaria transmission setting	Male	Pharmacy	No	No	Yes	No	Yes	Yes	No	No	Yes	mRDT	No	No	2000	No	No	Peasant farmers	Primary education
A274	2021-06-25	Rwotomio Pharmacy	High malaria transmission setting	Male	Pharmacy	No	No	Yes	No	Yes	Yes	No	No	Yes	Microscopy	Yes	No	4000	No	Yes	Peasant farmers	Post primary
A273	2021-06-25	Rwotomio Pharmacy	High malaria transmission setting	Female	Pharmacy	No	No	No	No	Yes	Yes	No	No	Yes	Microscopy	Yes	No	4000	Yes	Yes	Peasant farmers	Post primary
A272	2021-06-25	Rwotomio Pharmacy	High malaria transmission setting	Male	Pharmacy	No	No	Yes	Yes	Yes	Yes	Yes	No	Yes	Microscopy	Yes	No	10000	No	Yes	Business	Primary education
A271	2021-06-25	Rwotomio Pharmacy	High malaria transmission setting	Male	Pharmacy	No	No	Yes	No	Yes	Yes	No	No	Yes	Microscopy	Yes	No	4000	No	Yes	Business	Primary education
A270	2021-06-25	Rwotomio Pharmacy	High malaria transmission setting	Female	Pharmacy	No	No	Yes	No	Yes	Yes	Yes	No	Yes	Microscopy	Yes	No	5000	Yes	Yes	Others	Tertiary education
A269	2021-06-25	Rwotomio Pharmacy	High malaria transmission setting	Male	Pharmacy	Yes	No	Yes	Yes	Yes	Yes	No	No	No		Yes	No	4000	No	Yes	Others	Post primary
A268	2021-06-25	Rwotomio Pharmacy	High malaria transmission setting	Male	Pharmacy	No	Yes	Yes	No	Yes	Yes	Yes	No	Yes	Microscopy	Yes	No	4000	Yes	Yes	Formal employment	Tertiary education
A267	2021-06-25	Rwotomio Pharmacy	High malaria transmission setting	Female	Pharmacy	No	No	Yes	No	Yes	Yes	No	No	No		Yes	No	4000	No	Yes	Formal employment	Tertiary education
A266	2021-06-25	Rwotomio Pharmacy	High malaria transmission setting	Female	Pharmacy	Yes	Yes	No	Yes	Yes	Yes	No	No	No		Yes	No	3500	No	Yes	Others	Post primary
A265	2021-06-25	Rwotomio Pharmacy	High malaria transmission setting	Female	Pharmacy	Yes	No	Yes	No	Yes	Yes	No	No	No		Yes	No	4000	No	Yes	Business	Post primary
A264	2021-06-25	Rwotomio Pharmacy	High malaria transmission setting	Male	Pharmacy	Yes	No	No	No	Yes	Yes	No	No	Yes	Microscopy	Yes	No	4000	No	Yes	Peasant farmers	Primary education
A263	2021-06-25	Rwotomio Pharmacy	High malaria transmission setting	Male	Pharmacy	Yes	No	No	No	Yes	Yes	No	No	Yes	Microscopy	Yes	No	4000	No	Yes	Others	No formal education
A262	2021-06-25	Rwotomio Pharmacy	High malaria transmission setting	Male	Pharmacy	Yes	No	No	Yes	Yes	Yes	No	No	Yes	Microscopy	Yes	No	5000	No	Yes	Peasant farmers	Primary education
A261	2021-06-26	Rwotomio Pharmacy	High malaria transmission setting	Female	Pharmacy	Yes	No	No	No	Yes	Yes	No	No	No		Yes	No	4000	No	Yes	Others	Tertiary education
A260	2021-06-26	Rwotomio Pharmacy	High malaria transmission setting	Male	Pharmacy	Yes	No	No	Yes	Yes	Yes	Yes	No	Yes	Microscopy	Yes	No	4000	Yes	Yes	Business	Primary education
A259	2021-06-26	Rwotomio Pharmacy	High malaria transmission setting	Male	Pharmacy	Yes	No	No	Yes	Yes	Yes	Yes	No	Yes	Microscopy	Yes	No	4000	No	Yes	Others	Post primary
A258	2021-06-26	Rwotomio Pharmacy	High malaria transmission setting	Male	Pharmacy	Yes	No	No	No	Yes	Yes	No	No	No		Yes	No	4000	No	Yes	Business	Post primary
A257	2021-06-26	Rwotomio Pharmacy	High malaria transmission setting	Female	Pharmacy	Yes	No	No	Yes	Yes	Yes	No	No	Yes	mRDT	Yes	No	4000	Yes	Yes	Others	Primary education
A256	2021-06-26	Rwotomio Pharmacy	High malaria transmission setting	Male	Pharmacy	Yes	No	No	No	Yes	Yes	No	No	No		Yes	No	4000	Yes	Yes	Others	Post primary
A255	2021-06-26	Rwotomio Pharmacy	High malaria transmission setting	Male	Pharmacy	Yes	No	No	Yes	Yes	Yes	No	No	Yes	Microscopy	Yes	No	4000	Yes	Yes	Others	Primary education
A254	2021-06-26	Rwotomio Pharmacy	High malaria transmission setting	Female	Pharmacy	Yes	No	No	Yes	Yes	Yes	No	No	Yes	mRDT	Yes	No	5000	No	Yes	Peasant farmers	Post primary
A253	2021-06-26	Rwotomio Pharmacy	High malaria transmission setting	Female	Pharmacy	Yes	No	No	No	Yes	Yes	No	No	No		Yes	No	4000	No	Yes	Peasant farmers	Primary education
A252	2021-06-26	Rwotomio Pharmacy	High malaria transmission setting	Female	Pharmacy	Yes	No	No	No	Yes	Yes	No	No	No		Yes	No	3000	No	Yes	Others	Primary education
A251	2021-06-26	Rwotomio Pharmacy	High malaria transmission setting	Male	Pharmacy	Yes	No	No	No	Yes	Yes	No	No	No		Yes	No	4000	No	Yes	Business	Post primary
A250	2021-06-26	Rwotomio Pharmacy	High malaria transmission setting	Male	Pharmacy	Yes	No	No	Yes	Yes	Yes	No	No	Yes	mRDT	Yes	No	4000	No	Yes	Others	Primary education
A249	2021-06-26	Rwotomio Pharmacy	High malaria transmission setting	Female	Pharmacy	Yes	No	No	Yes	Yes	Yes	Yes	No	Yes	Microscopy	Yes	No	4000	Yes	Yes	Others	Post primary
A248	2021-06-26	Rwotomio Pharmacy	High malaria transmission setting	Male	Pharmacy	Yes	No	Yes	Yes	Yes	Yes	Yes	No	Yes	Microscopy	Yes	No	4000	Yes	Yes	Others	No formal education
A247	2021-06-26	Rwotomio Pharmacy	High malaria transmission setting	Male	Pharmacy	Yes	No	No	Yes	Yes	Yes	Yes	No	Yes	Microscopy	Yes	No	10000	Yes	Yes	Others	Primary education
A246	2021-06-26	Rwotomio Pharmacy	High malaria transmission setting	Male	Pharmacy	No	No	Yes	No	Yes	Yes	Yes	No	Yes	Microscopy	Yes	No	4000	No	Yes	Formal employment	Tertiary education
A245	2021-06-27	Rwotomio Pharmacy	High malaria transmission setting	Male	Pharmacy	Yes	No	Yes	Yes	Yes	Yes	Yes	No	Yes	Microscopy	Yes	No	15000	No	Yes	Formal employment	Tertiary education
A244	2021-06-27	Rwotomio Pharmacy	High malaria transmission setting	Male	Pharmacy	No	No	Yes	No	Yes	Yes	No	No	Yes	Microscopy	Yes	No	10000	Yes	Yes	Formal employment	Tertiary education
A243	2021-06-27	Rwotomio Pharmacy	High malaria transmission setting	Female	Pharmacy	Yes	No	Yes	No	Yes	Yes	No	No	Yes	Microscopy	Yes	No	6000	Yes	Yes	Formal employment	Tertiary education
A300	2021-06-28	Langi Onote Blunu Ba Drug shop	High malaria transmission setting	Male	Drug shop	Yes	Yes	No	No	Yes	Yes	Yes	Yes	Yes	mRDT	Yes	Yes	3500	No	Yes	Business	No formal education
A301	2021-06-25	Freedom Health Pharmacy	High malaria transmission setting	Female	Pharmacy	No	No	No	Yes	Yes	Yes	Yes	Yes	Yes	mRDT	No	Yes	1000	Yes	No	Others	No formal education
A302	2021-06-25	Freedom Health Pharmacy	High malaria transmission setting	Female	Pharmacy	No	No	No	Yes	Yes	Yes	No	Yes	Yes	mRDT	Yes	No	7800	Yes	Yes	Business	Post primary
A303	2021-06-25	Freedom Health Pharmacy	High malaria transmission setting	Female	Pharmacy	No	No	No	Yes	Yes	Yes	No	No	No		Yes	No	15000	No	Yes	Others	Tertiary education
A304	2021-06-25	Freedom Health Pharmacy	High malaria transmission setting	Male	Pharmacy	Yes	No	No	No	Yes	Yes	Yes	Yes	Yes	Microscopy	Yes	Yes	3500	No	Yes	Business	No formal education
A305	2021-06-25	Freedom Health Pharmacy	High malaria transmission setting	Male	Pharmacy	No	No	No	Yes	Yes	Yes	No	No	No		No	Yes	1500	No	No	Others	Primary education
A306	2021-06-25	Freedom Health Pharmacy	High malaria transmission setting	Female	Pharmacy	No	No	No	Yes	Yes	Yes	Yes	Yes	Yes	mRDT	No	Yes	2000	Yes	No	Others	No formal education
A307	2021-06-25	Freedom Health Pharmacy	High malaria transmission setting	Female	Pharmacy	No	No	No	Yes	Yes	Yes	No	No	No		Yes	No	3500	No	Yes	Peasant farmers	No formal education
A308	2021-06-25	Freedom Health Pharmacy	High malaria transmission setting	Female	Pharmacy	Yes	No	No	Yes	Yes	Yes	Yes	Yes	Yes	mRDT	Yes	No	10000	No	Yes	Formal employment	Tertiary education
A309	2021-06-25	Freedom Health Pharmacy	High malaria transmission setting	Female	Pharmacy	Yes	No	No	Yes	Yes	Yes	Yes	Yes	Yes	Microscopy	Yes	Yes	4000	No	Yes	Others	Post primary
A310	2021-06-25	Freedom Health Pharmacy	High malaria transmission setting	Male	Pharmacy	Yes	No	No	Yes	Yes	Yes	Yes	Yes	Yes	mRDT	Yes	Yes	3500	Yes	Yes	Business	Post primary
A311	2021-06-25	Freedom Health Pharmacy	High malaria transmission setting	Male	Pharmacy	Yes	No	No	No	Yes	Yes	Yes	Yes	Yes	mRDT	Yes	Yes	2000	No	Yes	Peasant farmers	No formal education
A312	2021-06-25	Freedom Health Pharmacy	High malaria transmission setting	Male	Pharmacy	Yes	No	No	No	Yes	Yes	Yes	Yes	Yes	mRDT	Yes	Yes	5000	No	Yes	Others	Post primary
A313	2021-06-25	Freedom Health Pharmacy	High malaria transmission setting	Male	Pharmacy	Yes	No	No	No	Yes	Yes	Yes	Yes	Yes	Microscopy	Yes	Yes	4000	Yes	Yes	Others	Tertiary education
A314	2021-06-25	Freedom Health Pharmacy	High malaria transmission setting	Male	Pharmacy	Yes	No	No	Yes	Yes	Yes	Yes	Yes	Yes	mRDT	Yes	Yes	2000	No	Yes	Others	Primary education
A315	2021-06-25	Freedom Health Pharmacy	High malaria transmission setting	Male	Pharmacy	Yes	No	No	No	Yes	Yes	No	No	No		Yes	Yes	2000	No	Yes	Business	No formal education
A316	2021-06-25	Freedom Health Pharmacy	High malaria transmission setting	Male	Pharmacy	Yes	No	No	Yes	Yes	Yes	No	No	No		Yes	Yes	3500	No	Yes	Others	Primary education
A317	2021-06-25	Freedom Health Pharmacy	High malaria transmission setting	Female	Pharmacy	Yes	No	No	Yes	Yes	Yes	No	No	No		Yes	Yes	3000	Yes	Yes	Business	No formal education
A318	2021-06-25	Freedom Health Pharmacy	High malaria transmission setting	Male	Pharmacy	Yes	No	No	Yes	Yes	Yes	No	No	No		Yes	Yes	4000	No	Yes	Others	Post primary
A319	2021-06-25	Freedom Health Pharmacy	High malaria transmission setting	Male	Pharmacy	Yes	No	No	Yes	Yes	Yes	No	No	No		Yes	Yes	3500	No	Yes	Others	Post primary
A320	2021-06-25	Freedom Health Pharmacy	High malaria transmission setting	Male	Pharmacy	Yes	No	No	No	Yes	Yes	Yes	Yes	Yes	Microscopy	No	Yes	1000	No	No	Others	Post primary
A321	2021-06-26	Freedom Health Pharmacy	High malaria transmission setting	Male	Pharmacy	Yes	No	No	No	Yes	Yes	Yes	Yes	Yes	Microscopy	Yes	No	4000	Yes	No	Formal employment	Tertiary education
A322	2021-06-26	Freedom Health Pharmacy	High malaria transmission setting	Male	Pharmacy	Yes	No	No	Yes	Yes	Yes	No	No	No		Yes	Yes	3500	Yes	Yes	Formal employment	Tertiary education
A323	2021-06-26	Freedom Health Pharmacy	High malaria transmission setting	Female	Pharmacy	Yes	No	No	No	Yes	Yes	Yes	Yes	Yes	mRDT	Yes	Yes	4000	Yes	Yes	Others	Post primary
A324	2021-06-26	Freedom Health Pharmacy	High malaria transmission setting	Male	Pharmacy	Yes	No	No	Yes	Yes	Yes	Yes	Yes	Yes	Microscopy	Yes	Yes	5000	No	Yes	Others	Post primary
A325	2021-06-26	Freedom Health Pharmacy	High malaria transmission setting	Female	Pharmacy	Yes	No	No	No	Yes	Yes	No	No	No		Yes	No	4500	No	Yes	Others	No formal education
A326	2021-06-26	Freedom Health Pharmacy	High malaria transmission setting	Male	Pharmacy	Yes	No	No	Yes	Yes	Yes	No	No	No		Yes	No	4000	No	Yes	Peasant farmers	Post primary
A327	2021-06-26	Freedom Health Pharmacy	High malaria transmission setting	Male	Pharmacy	Yes	No	No	Yes	Yes	Yes	No	No	No		Yes	No	3500	No	Yes	Business	Post primary
A328	2021-06-26	Freedom Health Pharmacy	High malaria transmission setting	Male	Pharmacy	Yes	No	No	Yes	Yes	Yes	No	No	No		Yes	No	3500	No	Yes	Others	Primary education
A329	2021-06-26	Freedom Health Pharmacy	High malaria transmission setting	Male	Pharmacy	Yes	No	No	Yes	Yes	Yes	Yes	Yes	Yes	Microscopy	Yes	Yes	4000	Yes	Yes	Others	Post primary
A330	2021-06-26	Freedom Health Pharmacy	High malaria transmission setting	Male	Pharmacy	Yes	No	No	Yes	Yes	Yes	No	No	No		Yes	Yes	4000	Yes	Yes	Business	Post primary
A331	2021-06-26	Freedom Health Pharmacy	High malaria transmission setting	Female	Pharmacy	No	No	Yes	Yes	Yes	Yes	No	No	No		Yes	Yes	4000	No	Yes	Business	Tertiary education
A332	2021-06-26	Freedom Health Pharmacy	High malaria transmission setting	Female	Pharmacy	Yes	Yes	No	Yes	Yes	Yes	No	Yes	Yes	mRDT	Yes	Yes	4000	No	Yes	Peasant farmers	Primary education
A333	2021-06-26	Freedom Health Pharmacy	High malaria transmission setting	Male	Pharmacy	No	No	No	Yes	Yes	Yes	No	No	No		Yes	No	3500	No	Yes	Business	Primary education
A334	2021-06-26	Freedom Health Pharmacy	High malaria transmission setting	Female	Pharmacy	No	Yes	No	Yes	Yes	Yes	No	No	No		Yes	No	3500	No	Yes	Others	Post primary
A335	2021-06-26	Freedom Health Pharmacy	High malaria transmission setting	Male	Pharmacy	Yes	Yes	No	Yes	Yes	Yes	No	No	No		Yes	Yes	3500	No	Yes	Peasant farmers	No formal education
A336	2021-06-26	Freedom Health Pharmacy	High malaria transmission setting	Male	Pharmacy	Yes	No	No	Yes	Yes	Yes	Yes	Yes	Yes	mRDT	Yes	No	3500	No	Yes	Others	Post primary
A337	2021-06-26	Freedom Health Pharmacy	High malaria transmission setting	Male	Pharmacy	Yes	Yes	No	Yes	Yes	Yes	Yes	Yes	Yes	Microscopy	Yes	Yes	4000	Yes	Yes	Others	Post primary
A338	2021-06-26	Freedom Health Pharmacy	High malaria transmission setting	Female	Pharmacy	Yes	No	No	Yes	Yes	Yes	No	No	No		Yes	Yes	3500	No	Yes	Peasant farmers	No formal education
A339	2021-06-26	Freedom Health Pharmacy	High malaria transmission setting	Male	Pharmacy	Yes	No	No	Yes	Yes	Yes	No	No	No		Yes	Yes	3500	No	Yes	Business	Primary education
A340	2021-06-26	Freedom Health Pharmacy	High malaria transmission setting	Male	Pharmacy	Yes	No	No	No	Yes	Yes	No	No	No		Yes	No	3500	Yes	Yes	Business	Post primary
A341	2021-06-26	Freedom Health Pharmacy	High malaria transmission setting	Male	Pharmacy	No	No	No	Yes	Yes	Yes	No	No	No		Yes	No	3500	No	Yes	Business	Tertiary education
A342	2021-06-26	Freedom Health Pharmacy	High malaria transmission setting	Male	Pharmacy	Yes	No	No	No	Yes	Yes	No	No	No		Yes	No	3500	No	Yes	Peasant farmers	No formal education
A343	2021-06-26	Freedom Health Pharmacy	High malaria transmission setting	Male	Pharmacy	Yes	No	No	Yes	Yes	Yes	No	No	No		Yes	Yes	3500	No	Yes	Others	Primary education
A344	2021-06-26	Freedom Health Pharmacy	High malaria transmission setting	Male	Pharmacy	Yes	No	No	Yes	Yes	Yes	No	No	No		Yes	No	3500	No	Yes	Others	Primary education
A345	2021-06-26	Freedom Health Pharmacy	High malaria transmission setting	Female	Pharmacy	Yes	No	No	No	Yes	Yes	No	No	No		Yes	No	3300	Yes	No	Others	Tertiary education
A346	2021-06-26	Freedom Health Pharmacy	High malaria transmission setting	Male	Pharmacy	Yes	No	No	Yes	Yes	Yes	No	Yes	Yes	mRDT	Yes	No	4000	No	Yes	Others	Primary education
A347	2021-06-26	Freedom Health Pharmacy	High malaria transmission setting	Female	Pharmacy	No	Yes	No	Yes	Yes	Yes	No	Yes	Yes	mRDT	Yes	No	3500	No	Yes	Peasant farmers	Primary education
A348	2021-06-26	Freedom Health Pharmacy	High malaria transmission setting	Male	Pharmacy	Yes	No	No	Yes	Yes	Yes	No	Yes	Yes	mRDT	Yes	No	4000	No	Yes	Others	No formal education
A349	2021-06-26	Freedom Health Pharmacy	High malaria transmission setting	Female	Pharmacy	Yes	No	No	Yes	Yes	Yes	Yes	Yes	Yes	mRDT	Yes	No	3500	No	Yes	Others	Post primary
A350	2021-06-26	Freedom Health Pharmacy	High malaria transmission setting	Female	Pharmacy	Yes	No	No	Yes	Yes	Yes	Yes	Yes	Yes	Microscopy	Yes	Yes	3500	No	Yes	Peasant farmers	Tertiary education
T001	2021-06-01	Escorts Pharmacy	High malaria transmission setting	Female	Pharmacy	Yes	No	No	No	Yes	Yes	No	Yes	Yes	mRDT	Yes	Yes	3000	No	Yes	Business	Tertiary education
T002	2021-06-01	Escorts Pharmacy	High malaria transmission setting	Male	Pharmacy	Yes	No	Yes	No	Yes	Yes	No	Yes	Yes	Microscopy	Yes	Yes	3000	No	Yes	Peasant farmers	No formal education
T003	2021-06-01	Escorts Pharmacy	High malaria transmission setting	Male	Pharmacy	No	No	Yes	No	Yes	Yes	No	No	No		Yes	Yes	3000	Yes	Yes	Peasant farmers	Post primary
T004	2021-06-01	Escorts Pharmacy	High malaria transmission setting	Female	Pharmacy	No	No	Yes	Yes	Yes	Yes	Yes	Yes	Yes	mRDT	Yes	Yes	3000	Yes	Yes	Formal employment	No formal education
T005	2021-06-01	Escorts Pharmacy	High malaria transmission setting	Male	Pharmacy	Yes	No	Yes	No	Yes	Yes	Yes	Yes	Yes	Microscopy	Yes	No	5000	Yes	Yes	Formal employment	Tertiary education
T006	2021-06-01	Escorts Pharmacy	High malaria transmission setting	Female	Pharmacy	No	No	Yes	Yes	Yes	Yes	No	No	No		Yes	Yes	3000	No	Yes	Business	Primary education
T005	2021-06-01	Escorts Pharmacy	High malaria transmission setting	Female	Pharmacy	Yes	No	Yes	No	Yes	Yes	No	No	No		Yes	Yes	3000	No	Yes	Others	No formal education
T008	2021-06-01	Escorts Pharmacy	High malaria transmission setting	Female	Pharmacy	Yes	No	Yes	No	Yes	Yes	No	No	No		Yes	Yes	3000	No	Yes	Peasant farmers	No formal education
T009	2021-06-02	Escorts Pharmacy	High malaria transmission setting	Female	Pharmacy	Yes	No	Yes	No	Yes	Yes	No	Yes	Yes	mRDT	Yes	Yes	3000	No	Yes	Others	Primary education
T010	2021-06-02	Escorts Pharmacy	High malaria transmission setting	Male	Pharmacy	Yes	No	Yes	No	Yes	Yes	No	Yes	Yes	mRDT	No	No	10000	No	No	Formal employment	Tertiary education
T011	2021-06-02	Escorts Pharmacy	High malaria transmission setting	Female	Pharmacy	Yes	No	Yes	No	Yes	Yes	No	No	No		Yes	Yes	3000	No	Yes	Peasant farmers	No formal education
T012	2021-06-02	Escorts Pharmacy	High malaria transmission setting	Female	Pharmacy	No	No	Yes	Yes	Yes	Yes	Yes	Yes	Yes	mRDT	Yes	Yes	3000	No	Yes	Others	Post primary
T013	2021-06-02	Escorts Pharmacy	High malaria transmission setting	Female	Pharmacy	No	No	Yes	Yes	Yes	Yes	No	Yes	Yes	mRDT	Yes	Yes	5000	No	Yes	Business	Post primary
T014	2021-06-03	Escorts Pharmacy	High malaria transmission setting	Male	Pharmacy	No	No	Yes	Yes	Yes	Yes	Yes	Yes	Yes	mRDT	Yes	Yes	3000	No	Yes	Peasant farmers	Primary education
T015	2021-06-03	Escorts Pharmacy	High malaria transmission setting	Female	Pharmacy	Yes	No	Yes	No	Yes	Yes	No	No	No		Yes	Yes	3000	No	Yes	Formal employment	Post primary
T016	2021-06-03	Escorts Pharmacy	High malaria transmission setting	Male	Pharmacy	Yes	No	Yes	No	Yes	Yes	No	No	No		Yes	Yes	3000	No	Yes	Peasant farmers	Post primary
T017	2021-06-03	Escorts Pharmacy	High malaria transmission setting	Female	Pharmacy	Yes	No	Yes	No	Yes	Yes	Yes	Yes	Yes	mRDT	Yes	No	11000	No	Yes	Others	Primary education
T018	2021-06-08	Humnet Pharmacy	High malaria transmission setting	Female	Pharmacy	Yes	No	Yes	Yes	Yes	Yes	No	No	No		Yes	Yes	3000	No	Yes	Business	Post primary
T019	2021-06-08	Humnet Pharmacy	High malaria transmission setting	Female	Pharmacy	Yes	No	Yes	No	Yes	Yes	No	Yes	Yes	Microscopy	Yes	Yes	3000	Yes	Yes	Others	Primary education
T020	2021-06-08	Humnet Pharmacy	High malaria transmission setting	Male	Pharmacy	No	No	Yes	Yes	Yes	Yes	No	No	No		Yes	Yes	3000	No	Yes	Business	Post primary
T021	2021-06-04	Ever save Pharmacy	High malaria transmission setting	Male	Pharmacy	Yes	No	No	No	Yes	Yes	Yes	Yes	Yes	mRDT	Yes	Yes	3000	No	Yes	Peasant farmers	No formal education
T022	2021-06-04	Ever save Pharmacy	High malaria transmission setting	Male	Pharmacy	Yes	No	Yes	No	Yes	Yes	No	Yes	Yes	mRDT	Yes	Yes	3000	Yes	Yes	Others	Post primary
T023	2021-06-04	Ever save Pharmacy	High malaria transmission setting	Male	Pharmacy	Yes	No	Yes	No	Yes	Yes	No	No	No		Yes	Yes	3000	No	Yes	Business	Primary education
T024	2021-06-04	Ever save Pharmacy	High malaria transmission setting	Male	Pharmacy	No	Yes	Yes	No	Yes	Yes	Yes	Yes	Yes	mRDT	Yes	Yes	3000	No	Yes	Others	Post primary
T025	2021-06-04	Ever save Pharmacy	High malaria transmission setting	Female	Pharmacy	No	No	Yes	Yes	Yes	Yes	Yes	Yes	Yes	mRDT	Yes	Yes	3000	No	Yes	Peasant farmers	Post primary
T026	2021-06-04	Ever save Pharmacy	High malaria transmission setting	Male	Pharmacy	No	No	Yes	Yes	Yes	Yes	Yes	Yes	Yes	mRDT	Yes	Yes	4000	No	Yes	Peasant farmers	Post primary
T027	2021-06-04	Ever save Pharmacy	High malaria transmission setting	Male	Pharmacy	No	No	Yes	Yes	Yes	Yes	Yes	Yes	Yes	Microscopy	Yes	No	4000	No	Yes	Business	Post primary
T028	2021-06-04	Ever save Pharmacy	High malaria transmission setting	Male	Pharmacy	Yes	No	Yes	No	Yes	Yes	No	No	No		Yes	Yes	3000	No	Yes	Formal employment	Tertiary education
T029	2021-06-04	Ever save Pharmacy	High malaria transmission setting	Female	Pharmacy	Yes	No	Yes	No	Yes	Yes	Yes	Yes	Yes	mRDT	Yes	Yes	3000	No	Yes	Business	Primary education
T030	2021-06-04	Ever save Pharmacy	High malaria transmission setting	Female	Pharmacy	Yes	No	Yes	No	Yes	Yes	Yes	Yes	Yes	mRDT	Yes	Yes	3000	Yes	Yes	Formal employment	Tertiary education
T031	2021-06-03	Karibu Pharmacy	High malaria transmission setting	Male	Pharmacy	Yes	No	Yes	Yes	Yes	Yes	Yes	Yes	Yes	Microscopy	Yes	No	3500	Yes	Yes	Business	Primary education
T032	2021-06-03	Karibu Pharmacy	High malaria transmission setting	Male	Pharmacy	Yes	Yes	No	No	Yes	Yes	No	No	No		Yes	Yes	3000	No	Yes	Others	Primary education
T033	2021-06-03	Karibu Pharmacy	High malaria transmission setting	Male	Pharmacy	Yes	No	Yes	No	Yes	Yes	No	Yes	Yes	Microscopy	Yes	Yes	3500	Yes	Yes	Formal employment	Tertiary education
T034	2021-06-03	Karibu Pharmacy	High malaria transmission setting	Male	Pharmacy	Yes	Yes	No	No	Yes	Yes	No	No	No		No	Yes	1500	No	No	Business	No formal education
T035	2021-06-04	Karibu Pharmacy	High malaria transmission setting	Male	Pharmacy	Yes	Yes	No	Yes	Yes	Yes	No	No	No		Yes	Yes	3500	Yes	Yes	Peasant farmers	Primary education
T036	2021-03-04	Karibu Pharmacy	High malaria transmission setting	Male	Pharmacy	Yes	No	Yes	No	Yes	Yes	Yes	Yes	Yes	Microscopy	No	Yes	1000	No	No	Business	Post primary
T037	2021-06-04	Karibu Pharmacy	High malaria transmission setting	Female	Pharmacy	Yes	No	Yes	No	Yes	No	No	No	No					Yes	Yes	Others	Primary education
T038	2021-06-04	Karibu Pharmacy	High malaria transmission setting	Male	Pharmacy	Yes	No	No	No	Yes	Yes	No	Yes	Yes	Microscopy	No	Yes	1000	No	No	Peasant farmers	Tertiary education
T039	2021-06-04	Karibu Pharmacy	High malaria transmission setting	Female	Pharmacy	Yes	Yes	No	Yes	Yes	Yes	No	Yes	Yes	Microscopy	Yes	Yes		No	Yes	Peasant farmers	No formal education
T040	2021-06-04	Karibu Pharmacy	High malaria transmission setting	Male	Pharmacy	Yes	No	Yes	Yes	Yes	Yes	Yes	Yes	Yes	mRDT	No	Yes	1000	No	No	Business	Primary education
T040	2021-06-04	Karibu Pharmacy	High malaria transmission setting	Male	Pharmacy	Yes	No	Yes	Yes	Yes	Yes	No	Yes	Yes	mRDT	No	Yes	4000	No	Yes	Business	Post primary
T042	2021-06-04	Karibu Pharmacy	High malaria transmission setting	Male	Pharmacy	Yes	No	Yes	No	Yes	No	Yes	No	Yes	mRDT	Yes	Yes	3500	No	Yes	Business	Primary education
T043	2021-06-04	Karibu Pharmacy	High malaria transmission setting	Male	Pharmacy	Yes	No	Yes	Yes	Yes	Yes	Yes	Yes	Yes	Microscopy	Yes	Yes	4000	No	Yes	Formal employment	Tertiary education
T044	2021-06-04	Karibu Pharmacy	High malaria transmission setting	Female	Pharmacy	Yes	No	Yes	Yes	Yes	Yes	Yes	Yes	Yes	Microscopy	Yes	Yes	3500	No	Yes	Business	No formal education
T045	2021-06-04	Karibu Pharmacy	High malaria transmission setting	Male	Pharmacy	Yes	No	Yes	No	Yes	Yes	No	No	No		No	No	12000	Yes	Yes	Formal employment	Post primary
T046	2021-06-06	Karibu Pharmacy	High malaria transmission setting	Male	Pharmacy	Yes	No	Yes	Yes	Yes	Yes	Yes	Yes	Yes	Microscopy	No	Yes	4000	No	Yes	Formal employment	Tertiary education
T047	2021-06-06	Karibu Pharmacy	High malaria transmission setting	Female	Pharmacy	No	No	No	Yes	Yes	Yes	No	No	No		No	Yes	1000	No	No	Peasant farmers	Post primary
T048	2021-06-06	Karibu Pharmacy	High malaria transmission setting	Male	Pharmacy	Yes	No	No	Yes	Yes	Yes	No	No	No		No	Yes	2000	Yes	No	Peasant farmers	No formal education
T049	2021-06-06	Karibu Pharmacy	High malaria transmission setting	Male	Pharmacy	Yes	No	No	Yes	Yes	Yes	No	No	No		No	No	12000	Yes	Yes	Formal employment	Tertiary education
T050	2021-06-06	Karibu Pharmacy	High malaria transmission setting	Female	Pharmacy	Yes	No	No	Yes	Yes	Yes	No	No	No		No	Yes	1000	No	No	Business	No formal education
T051	2021-06-04	Ever save Pharmacy	High malaria transmission setting	Female	Pharmacy	Yes	No	Yes	No	Yes	Yes	Yes	Yes	Yes	mRDT	Yes	Yes	3000	No	Yes	Business	Primary education
T052	2021-06-04	Ever save Pharmacy	High malaria transmission setting	Female	Pharmacy	Yes	No	Yes	No	Yes	Yes	No	Yes	Yes	mRDT	Yes	Yes	3000	No	Yes	Peasant farmers	Post primary
T053	2021-06-05	Ever save Pharmacy	High malaria transmission setting	Male	Pharmacy	No	No	Yes	Yes	Yes	Yes	Yes	Yes	Yes	mRDT	Yes	Yes	3000	No	Yes	Peasant farmers	Post primary
T054	2021-06-05	Ever save Pharmacy	High malaria transmission setting	Female	Pharmacy	Yes	No	Yes	No	Yes	Yes	Yes	Yes	Yes	mRDT	Yes	Yes	3000	No	Yes	Peasant farmers	Primary education
T055	2021-06-05	Ever save Pharmacy	High malaria transmission setting	Male	Pharmacy	No	No	Yes	No	Yes	Yes	No	No	No		Yes	Yes	3000	No	Yes	Business	Primary education
T056	2021-06-05	Ever save Pharmacy	High malaria transmission setting	Male	Pharmacy	No	No	No	Yes	Yes	Yes	Yes	Yes	Yes	mRDT	Yes	Yes	3000	No	Yes	Business	Primary education
T057	2021-06-05	Ever save Pharmacy	High malaria transmission setting	Female	Pharmacy	No	No	Yes	Yes	Yes	Yes	Yes	Yes	Yes	mRDT	Yes	Yes	3000	Yes	Yes	Business	Post primary
T058	2021-06-05	Ever save Pharmacy	High malaria transmission setting	Female	Pharmacy	No	No	Yes	No	Yes	Yes	No	Yes	Yes	mRDT	Yes	Yes	3000	No	Yes	Others	Primary education
T059	2021-06-05	Ever save Pharmacy	High malaria transmission setting	Male	Pharmacy	No	No	Yes	Yes	Yes	Yes	Yes	Yes	Yes	mRDT	Yes	Yes	3000	No	Yes	Business	Primary education
T060	2021-06-05	Ever save Pharmacy	High malaria transmission setting	Male	Pharmacy	No	No	Yes	Yes	Yes	Yes	No	No	No		Yes	Yes	3000	Yes	Yes	Business	Post primary
T061	2021-06-05	Ever save Pharmacy	High malaria transmission setting	Male	Pharmacy	No	No	Yes	Yes	Yes	Yes	Yes	Yes	Yes	mRDT	Yes	Yes	3500	No	Yes	Others	Post primary
T062	2021-06-05	Ever save Pharmacy	High malaria transmission setting	Male	Pharmacy	No	No	Yes	Yes	Yes	Yes	No	No	No		Yes	Yes	3000	No	Yes	Others	Primary education
T063	2021-07-13	New life Pharmacy	High malaria transmission setting	Male	Pharmacy	Yes	No	Yes	No	Yes	Yes	No	Yes	Yes	mRDT	No	No	1500	No	No	Others	No formal education
T064	2021-06-07	Humnet Pharmacy	High malaria transmission setting	Female	Pharmacy	Yes	No	Yes	No	Yes	Yes	No	Yes	Yes	mRDT	Yes	No	13000	No	Yes	Others	Primary education
T065	2021-06-07	Humnet Pharmacy	High malaria transmission setting	Female	Pharmacy	No	No	No	Yes	Yes	Yes	No	Yes	Yes	mRDT	Yes	Yes	3000	No	Yes	Business	Tertiary education
T066	2021-06-07	Humnet Pharmacy	High malaria transmission setting	Female	Pharmacy	No	No	Yes	Yes	Yes	Yes	No	No	No		Yes	Yes	3300	Yes	Yes	Others	Tertiary education
T067	2021-06-07	Humnet Pharmacy	High malaria transmission setting	Female	Pharmacy	Yes	No	Yes	Yes	Yes	Yes	No	No	No		Yes	No	13000	No	Yes	Others	Post primary
T068	2021-06-07	Humnet Pharmacy	High malaria transmission setting	Female	Pharmacy	Yes	No	Yes	No	Yes	Yes	No	No	No		Yes	Yes	2300	No	Yes	Business	Primary education
T069	2021-06-07	Humnet Pharmacy	High malaria transmission setting	Male	Pharmacy	No	No	Yes	Yes	Yes	Yes	No	Yes	Yes	mRDT	Yes	No	13000	Yes	Yes	Formal employment	Tertiary education
T070	2021-06-07	Humnet Pharmacy	High malaria transmission setting	Male	Pharmacy	No	No	Yes	Yes	Yes	Yes	No	No	No		Yes	Yes	3000	Yes	Yes	Peasant farmers	Primary education
T071	2021-06-07	Humnet Pharmacy	High malaria transmission setting	Female	Pharmacy	No	No	No	Yes	Yes	Yes	Yes	Yes	Yes	mRDT	Yes	Yes	3000	No	Yes	Others	Primary education
T072	2021-06-07	Humnet Pharmacy	High malaria transmission setting	Female	Pharmacy	Yes	No	Yes	Yes	Yes	Yes	No	No	No		Yes	Yes	3000	No	Yes	Business	Primary education
T073	2021-06-07	Humnet Pharmacy	High malaria transmission setting	Female	Pharmacy	Yes	No	No	No	Yes	Yes	No	Yes	Yes	mRDT	Yes	No	8500	No	Yes	Business	Tertiary education
T074	2021-06-07	Humnet Pharmacy	High malaria transmission setting	Female	Pharmacy	No	No	Yes	Yes	Yes	Yes	No	No	No		Yes	Yes	3000	No	Yes	Others	Primary education
T075	2021-06-07	Humnet Pharmacy	High malaria transmission setting	Male	Pharmacy	No	No	Yes	Yes	Yes	Yes	Yes	Yes	Yes	mRDT	Yes	Yes	3000	No	Yes	Business	Post primary
T076	2021-06-08	Humnet Pharmacy	High malaria transmission setting	Female	Pharmacy	No	No	Yes	Yes	Yes	Yes	No	No	No		Yes	Yes	3000	No	Yes	Peasant farmers	Post primary
T077	2021-06-08	Humnet Pharmacy	High malaria transmission setting	Female	Pharmacy	No	No	Yes	Yes	Yes	Yes	No	No	No		Yes	Yes	3000	No	Yes	Peasant farmers	Post primary
T078	2021-06-08	Humnet Pharmacy	High malaria transmission setting	Female	Pharmacy	No	No	Yes	Yes	Yes	Yes	Yes	No	No		Yes	Yes	3000	No	Yes	Business	Primary education
T079	2021-06-08	Humnet Pharmacy	High malaria transmission setting	Male	Pharmacy	No	No	Yes	Yes	Yes	Yes	No	No	No		No	Yes	11500	No	No	Business	Tertiary education
T080	2021-06-07	New life Pharmacy	High malaria transmission setting	Female	Pharmacy	Yes	No	Yes	No	Yes	Yes	Yes	Yes	Yes	Microscopy	No	No	9000	No	Yes	Business	Primary education
T081	2021-06-07	New life Pharmacy	High malaria transmission setting	Female	Pharmacy	Yes	No	Yes	Yes	Yes	Yes	No	Yes	Yes	Microscopy	Yes	Yes	3000	No	Yes	Peasant farmers	Post primary
T082	2021-06-07	New life Pharmacy	High malaria transmission setting	Female	Pharmacy	Yes	No	Yes	Yes	Yes	Yes	Yes	Yes	Yes	Microscopy	No	Yes	1000	No	No	Others	Post primary
T083	2021-06-07	New life Pharmacy	High malaria transmission setting	Female	Pharmacy	Yes	No	Yes	Yes	Yes	Yes	Yes	Yes	Yes	mRDT		Yes	3000	No	Yes	Business	Post primary
T084	2021-06-07	New life Pharmacy	High malaria transmission setting	Female	Pharmacy	Yes	No	Yes	Yes	Yes	Yes	Yes	Yes	Yes	mRDT	Yes	Yes	2000	No	No	Formal employment	Post primary
T085	2021-06-07	New life Pharmacy	High malaria transmission setting	Female	Pharmacy	Yes	No	Yes	Yes	Yes	Yes	Yes	Yes	Yes	mRDT	Yes	Yes	2000	No	Yes	Peasant farmers	Primary education
T086	2021-06-07	New life Pharmacy	High malaria transmission setting	Female	Pharmacy	Yes	No	Yes	No	Yes	Yes	Yes	No	No		Yes	Yes	3500	Yes	Yes	Business	Tertiary education
T087	2021-06-07	New life Pharmacy	High malaria transmission setting	Male	Pharmacy	Yes	No	Yes	Yes	Yes	Yes	Yes	Yes	Yes	Microscopy	No	No	8500	No	Yes	Business	Tertiary education
T088	2021-06-07	New life Pharmacy	High malaria transmission setting	Male	Pharmacy	Yes	No	Yes	Yes	Yes	Yes	No	Yes	Yes	Microscopy	Yes	Yes	3000	No	Yes	Peasant farmers	No formal education
T089	2021-06-07	New life Pharmacy	High malaria transmission setting	Male	Pharmacy	Yes	No	Yes	No	Yes	Yes	Yes	Yes	No		Yes	Yes	3000	No	Yes	Peasant farmers	Post primary
T090	2021-06-07	New life Pharmacy	High malaria transmission setting	Female	Pharmacy	Yes	No	Yes	No	Yes	Yes	Yes	No	No		No	Yes	8500	Yes	Yes	Formal employment	Tertiary education
T091	2021-06-07	New life Pharmacy	High malaria transmission setting	Female	Pharmacy	No	No	Yes	Yes	Yes	Yes	Yes	No	No		Yes	No	7000	No	Yes	Others	Tertiary education
T092	2021-06-07	New life Pharmacy	High malaria transmission setting	Male	Pharmacy	Yes	No	Yes	Yes	Yes	Yes	Yes	Yes	Yes	mRDT	No	No	9000	No	Yes	Formal employment	Tertiary education
T093	2021-06-07	New life Pharmacy	High malaria transmission setting	Female	Pharmacy	Yes	Yes	No	No	Yes	Yes	Yes	Yes	Yes	mRDT	No	No	12000	No	Yes	Business	Post primary
T094	2021-06-07	New life Pharmacy	High malaria transmission setting	Female	Pharmacy	Yes	Yes	No	Yes	Yes	Yes	No	Yes	Yes	Microscopy	No	No	7000	Yes	Yes	Formal employment	Tertiary education
T095	2021-06-07	New life Pharmacy	High malaria transmission setting	Male	Pharmacy	Yes	No	No	Yes	Yes	Yes	No	Yes	Yes	mRDT	No	No	14000	No	Yes	Formal employment	Tertiary education
T096	2021-06-07	New life Pharmacy	High malaria transmission setting	Female	Pharmacy	No	No	Yes	Yes	Yes	Yes	Yes	Yes	Yes	Microscopy	Yes	Yes	3000	No	Yes	Business	Post primary
T097	2021-06-07	New life Pharmacy	High malaria transmission setting	Male	Pharmacy	Yes	No	Yes	Yes	Yes	Yes	Yes	Yes	Yes	mRDT	Yes	Yes	2000	No	Yes	Business	Tertiary education
T098	2021-06-08	New life Pharmacy	High malaria transmission setting	Female	Pharmacy	Yes	No	No	No	Yes	Yes	Yes	Yes	Yes	Microscopy	No	No	9000	No	Yes	Peasant farmers	Primary education
T099	2021-06-08	New life Pharmacy	High malaria transmission setting	Male	Pharmacy	Yes	No	No	Yes	Yes	Yes	No	Yes	Yes	Microscopy	Yes	No	5000	Yes	Yes	Others	Post primary
T100	2021-06-08	New life Pharmacy	High malaria transmission setting	Female	Pharmacy	Yes	No	No	Yes	Yes	Yes	Yes	Yes	Yes	mRDT	Yes	Yes	2000	No	Yes	Formal employment	Tertiary education
A351	2021-06-27	Rosa Pharmacy Ltd	High malaria transmission setting	Female	Pharmacy	Yes	No	Yes	Yes	Yes	Yes	No	No	No		Yes	No	5000	No	Yes	Others	Post primary
A352	2021-06-27	Rosa Pharmacy Ltd	High malaria transmission setting	Male	Pharmacy	Yes	No	Yes	No	Yes	Yes	Yes	Yes	No		Yes	No	4000	No	Yes	Peasant farmers	No formal education
A353	2021-06-27	Rosa Pharmacy Ltd	High malaria transmission setting	Male	Pharmacy	No	No	Yes	Yes	Yes	Yes	No	No	No		Yes	No	4000	No	Yes	Peasant farmers	Primary education
A354	2021-06-27	Rosa Pharmacy Ltd	High malaria transmission setting	Male	Pharmacy	Yes	No	No	Yes	Yes	Yes	Yes	Yes	Yes	mRDT	Yes	No	5000	No	Yes	Peasant farmers	Post primary
A355	2021-06-27	Rosa Pharmacy Ltd	High malaria transmission setting	Male	Pharmacy	Yes	No	No	Yes	Yes	Yes	No	No	No		Yes	No	4000	Yes	Yes	Peasant farmers	Post primary
A356	2021-06-27	Rosa Pharmacy Ltd	High malaria transmission setting	Male	Pharmacy	Yes	No	Yes	Yes	Yes	Yes	No	No	No		Yes	No	4000	No	Yes	Peasant farmers	Primary education
A357	2021-06-27	Rosa Pharmacy Ltd	High malaria transmission setting	Male	Pharmacy	Yes	No	Yes	Yes	Yes	Yes	No	No	No		Yes	No	4500	No	Yes	Peasant farmers	Primary education
A358	2021-06-27	Rosa Pharmacy Ltd	High malaria transmission setting	Male	Pharmacy	Yes	Yes	No	Yes	Yes	Yes	No	Yes	Yes	mRDT	Yes	No	5000	No	Yes	Peasant farmers	Primary education
A359	2021-06-27	Rosa Pharmacy Ltd	High malaria transmission setting	Male	Pharmacy	Yes	No	Yes	Yes	Yes	Yes	No	Yes	Yes	mRDT	Yes	No	4000	No	Yes	Business	Post primary
A360	2021-06-27	Rosa Pharmacy Ltd	High malaria transmission setting	Female	Pharmacy	Yes	No	No	No	Yes	Yes	No	No	No		Yes	No	4000	No	Yes	Others	No formal education
AA361	2021-06-27	Rosa Pharmacy Ltd	High malaria transmission setting	Female	Pharmacy	Yes	No	Yes	Yes	Yes	Yes	No	No	No		Yes	No	4000	Yes	Yes	Others	Primary education
A362	2021-06-27	Rosa Pharmacy Ltd	High malaria transmission setting	Male	Pharmacy	Yes	No	Yes	Yes	Yes	Yes	No	Yes	Yes	mRDT	Yes	No	4000	No	Yes	Peasant farmers	Primary education
A363	2021-06-27	Rosa Pharmacy Ltd	High malaria transmission setting	Male	Pharmacy	Yes	No	No	Yes	Yes	Yes	No	No	No		Yes	No	5000	No	Yes	Peasant farmers	Post primary
A364	2021-06-27	Rosa Pharmacy Ltd	High malaria transmission setting	Female	Pharmacy	Yes	No	No	No	Yes	Yes	No	No	No		Yes	No	4000	No	Yes	Peasant farmers	No formal education
A365	2021-06-27	Rosa Pharmacy Ltd	High malaria transmission setting	Female	Pharmacy	Yes	No	No	No	Yes	Yes	No	No	No		Yes	No	3000	No	Yes	Peasant farmers	Primary education
A366	2021-06-27	Rosa Pharmacy Ltd	High malaria transmission setting	Female	Pharmacy	Yes	No	No	No	Yes	Yes	No	No	No		Yes	No	4000	No	Yes	Peasant farmers	Primary education
A367	2021-06-27	Rosa Pharmacy Ltd	High malaria transmission setting	Female	Pharmacy	Yes	No	No	Yes	Yes	Yes	No	No	No		Yes	No	4000	No	Yes	Peasant farmers	Primary education
A368	2021-06-27	Rosa Pharmacy Ltd	High malaria transmission setting	Female	Pharmacy	Yes	No	No	Yes	Yes	Yes	No	No	No		Yes	No	4000	Yes	Yes	Peasant farmers	Post primary
A369	2021-06-27	Rosa Pharmacy Ltd	High malaria transmission setting	Female	Pharmacy	Yes	No	No	No	Yes	Yes	No	No	No		Yes	No	3000	Yes	No	Formal employment	Tertiary education
A370	2021-06-27	Rosa Pharmacy Ltd	High malaria transmission setting	Male	Pharmacy	Yes	No	No	Yes	Yes	Yes	No	No	No		Yes	No	5000	No	Yes	Peasant farmers	Post primary
A371	2021-06-27	Rosa Pharmacy Ltd	High malaria transmission setting	Male	Pharmacy	Yes	No	No	No	Yes	Yes	Yes	Yes	Yes	mRDT	Yes	No	4000	No	Yes	Others	Primary education
A372	2021-06-27	Rosa Pharmacy Ltd	High malaria transmission setting	Female	Pharmacy	Yes	No	No	Yes	Yes	Yes	No	No	No		Yes	No	3000	No	Yes	Peasant farmers	Post primary
A373	2021-06-27	Rosa Pharmacy Ltd	High malaria transmission setting	Female	Pharmacy	Yes	No	No	Yes	Yes	Yes	No	No	No		Yes	No	4000	No	Yes	Business	Tertiary education
A374	2021-06-27	Rosa Pharmacy Ltd	High malaria transmission setting	Female	Pharmacy	Yes	No	No	Yes	Yes	Yes	No	Yes	Yes	mRDT	Yes	No	4000	No	Yes	Peasant farmers	Primary education
A375	2021-06-27	Rosa Pharmacy Ltd	High malaria transmission setting	Male	Pharmacy	Yes	No	Yes	Yes	Yes	Yes	No	No	No		Yes	No	5000	No	Yes	Business	Post primary
A376	2021-06-27	Rosa Pharmacy Ltd	High malaria transmission setting	Female	Pharmacy	Yes	No	Yes	Yes	Yes	Yes	Yes	Yes	Yes	mRDT	Yes	No	5000	No	Yes	Others	Post primary
A377	2021-06-27	Rosa Pharmacy Ltd	High malaria transmission setting	Female	Pharmacy	Yes	No	No	No	Yes	Yes	Yes	Yes	Yes	mRDT	Yes	No	6000	No	Yes	Formal employment	Post primary
A378	2021-06-28	Rosa Pharmacy Ltd	High malaria transmission setting	Male	Pharmacy	Yes	No	No	Yes	Yes	Yes	Yes	Yes	No		Yes	No	5000	No	Yes	Business	Primary education
A379	2021-06-28	Rosa Pharmacy Ltd	High malaria transmission setting	Male	Pharmacy	Yes	No	No	Yes	Yes	Yes	Yes	Yes	Yes	Microscopy	Yes	No	4000	No	Yes	Peasant farmers	Primary education
A380	2021-06-28	Rosa Pharmacy Ltd	High malaria transmission setting	Female	Pharmacy	Yes	No	Yes	No	Yes	Yes	No	Yes	Yes	Microscopy	Yes	No	4000	No	Yes	Peasant farmers	Post primary
A381	2021-06-28	Rosa Pharmacy Ltd	High malaria transmission setting	Male	Pharmacy	Yes	No	Yes	No	Yes	Yes	Yes	Yes	Yes	Microscopy	Yes	No	3000	No	Yes	Peasant farmers	Primary education
A382	2021-06-28	Rosa Pharmacy Ltd	High malaria transmission setting	Male	Pharmacy	Yes	No	No	Yes	Yes	Yes	No	No	No		No	No	4000	No	Yes	Others	Tertiary education
A383	2021-06-28	Rosa Pharmacy Ltd	High malaria transmission setting	Female	Pharmacy	Yes	No	No	No	Yes	Yes	No	Yes	Yes	Microscopy	Yes	No	4000	No	Yes	Formal employment	Tertiary education
A384	2021-06-28	Rosa Pharmacy Ltd	High malaria transmission setting	Female	Pharmacy	Yes	No	No	Yes	Yes	Yes	No	Yes	Yes	mRDT	Yes	No	5000	No	Yes	Peasant farmers	No formal education
A385	2021-06-28	Rosa Pharmacy Ltd	High malaria transmission setting	Male	Pharmacy	Yes	No	No	Yes	Yes	Yes	No	Yes	Yes	Microscopy	Yes	No	10000	Yes	Yes	Business	Post primary
A386	2021-06-28	Rosa Pharmacy Ltd	High malaria transmission setting	Female	Pharmacy	Yes	No	Yes	Yes	Yes	Yes	No	Yes	Yes	mRDT	Yes	No	10000	No	Yes	Others	Tertiary education
A387	2021-06-28	Rosa Pharmacy Ltd	High malaria transmission setting	Male	Pharmacy	Yes	No	Yes	Yes	Yes	Yes	Yes	Yes	Yes	mRDT	Yes	No	5000	No	Yes	Peasant farmers	No formal education
A388	2021-06-28	Rosa Pharmacy Ltd	High malaria transmission setting	Female	Pharmacy	Yes	No	Yes	No	Yes	Yes	No	No	No		Yes	No	4000	No	Yes	Formal employment	Tertiary education
A389	2021-06-28	Rosa Pharmacy Ltd	High malaria transmission setting	Male	Pharmacy	Yes	No	Yes	Yes	Yes	Yes	No	Yes	Yes	Microscopy	Yes	No	4000	No	Yes	Business	Primary education
A390	2021-06-28	Rosa Pharmacy Ltd	High malaria transmission setting	Female	Pharmacy	Yes	No	Yes	Yes	Yes	Yes	No	Yes	Yes	mRDT	Yes	No	5000	No	Yes	Others	Tertiary education
A391	2021-06-28	Rosa Pharmacy Ltd	High malaria transmission setting	Male	Pharmacy	Yes	No	Yes	Yes	Yes	Yes	No	Yes	Yes	mRDT	Yes	No	5000	No	Yes	Others	Post primary
A392	2021-06-28	Rosa Pharmacy Ltd	High malaria transmission setting	Female	Pharmacy	Yes	No	Yes	Yes	Yes	Yes	No	Yes	Yes	mRDT	Yes	No	4000	No	Yes	Others	Post primary
A393	2021-06-28	Rosa Pharmacy Ltd	High malaria transmission setting	Female	Pharmacy	No	No	No	Yes	Yes	Yes	No	No	No		Yes	No	4000	No	Yes	Peasant farmers	No formal education
A394	2021-06-28	Rosa Pharmacy Ltd	High malaria transmission setting	Female	Pharmacy	Yes	No	Yes	Yes	Yes	Yes	No	No	No		Yes	No	10000	No	Yes	Formal employment	Tertiary education
A395	2021-06-28	Rosa Pharmacy Ltd	High malaria transmission setting	Female	Pharmacy	Yes	No	Yes	Yes	Yes	Yes	Yes	Yes	Yes	mRDT	Yes	No	4000	Yes	Yes	Business	Post primary
A396	2021-06-28	Rosa Pharmacy Ltd	High malaria transmission setting	Female	Pharmacy	Yes	No	Yes	Yes	Yes	Yes	Yes	Yes	Yes	mRDT	Yes	No	15000	No	Yes	Formal employment	Tertiary education
A397	2021-06-28	Rosa Pharmacy Ltd	High malaria transmission setting	Male	Pharmacy	Yes	No	Yes	Yes	Yes	Yes	No	No	No		Yes	No	4000	No	Yes	Business	Primary education
A398	2021-06-28	Rosa Pharmacy Ltd	High malaria transmission setting	Male	Pharmacy	Yes	No	Yes	Yes	Yes	Yes	No	Yes	Yes	mRDT	Yes	No	10000	No	Yes	Business	Tertiary education
A399	2021-06-20	Rosa Pharmacy Ltd	High malaria transmission setting	Female	Pharmacy	Yes	No	Yes	Yes	Yes	Yes	No	Yes	Yes	mRDT	Yes	No	4000	No	Yes	Others	Primary education
A400	2021-06-29	Rosa Pharmacy Ltd	High malaria transmission setting	Female	Pharmacy	Yes	No	Yes	Yes	Yes	Yes	No	No	No		Yes	No	15000	No	Yes	Business	Post primary
A401	2021-06-28	Langi Onote Blunu Ba Drug shop	High malaria transmission setting	Male	Drug shop	Yes	No	Yes	No	Yes	Yes	Yes	Yes	Yes	Microscopy				No	Yes	Peasant farmers	Primary education
A402	2021-06-28	Langi Onote Blunu Ba Drug shop	High malaria transmission setting	Male	Drug shop	Yes	Yes	No	No	Yes	Yes	Yes	Yes	Yes	mRDT	Yes	Yes	3500	No	Yes	Peasant farmers	No formal education
A403	2021-06-28	Langi Onote Blunu Ba Drug shop	High malaria transmission setting	Male	Drug shop	Yes	No	Yes	Yes	Yes	Yes	Yes	Yes	Yes	mRDT	Yes	Yes	3500	No	Yes	Business	Post primary
A404	2021-06-28	Langi Onote Blunu Ba Drug shop	High malaria transmission setting	Male	Drug shop	Yes	No	Yes	No	Yes	Yes	No	Yes	Yes	Microscopy	Yes	Yes	3500	No	Yes	Others	Post primary
A405	2021-06-28	Langi Onote Blunu Ba Drug shop	High malaria transmission setting	Male	Drug shop	Yes	No	Yes	No	Yes	Yes	No	Yes	Yes	Microscopy	Yes	Yes	3500	No	Yes	Others	Tertiary education
A406	2021-06-28	Langi Onote Blunu Ba Drug shop	High malaria transmission setting	Male	Drug shop	No	No	No	No	Yes	Yes	Yes	Yes	Yes	mRDT	Yes	Yes	5000	Yes	Yes	Peasant farmers	No formal education
A407	2021-06-28	Langi Onote Blunu Ba Drug shop	High malaria transmission setting	Female	Drug shop	Yes	No	Yes	No	Yes	Yes	No	Yes	Yes	Microscopy	Yes	Yes	3500	No	Yes	Peasant farmers	Post primary
A408	2021-06-28	Langi Onote Blunu Ba Drug shop	High malaria transmission setting	Male	Drug shop	Yes	Yes	No	No	Yes	Yes	Yes	Yes	Yes	mRDT	Yes	Yes	3500	Yes	No	Peasant farmers	Primary education
A409	2021-06-29	Langi Onote Blunu Ba Drug shop	High malaria transmission setting	Male	Drug shop	Yes	No	Yes	No	Yes	Yes	No	Yes	Yes	Microscopy	Yes	No	4000	Yes	Yes	Formal employment	Tertiary education
A410	2021-06-29	Langi Onote Blunu Ba Drug shop	High malaria transmission setting	Female	Drug shop	Yes	No	Yes	No	Yes	Yes	No	Yes	Yes	mRDT	Yes	No	9000	No	Yes	Peasant farmers	Primary education
A411	2021-06-29	Langi Onote Blunu Ba Drug shop	High malaria transmission setting	Male	Drug shop	Yes	No	Yes	Yes	Yes	Yes	No	Yes	Yes	mRDT	Yes	Yes	3500	No	Yes	Others	Primary education
A412	2021-06-28	Langi Onote Blunu Ba Drug shop	High malaria transmission setting	Male	Drug shop	Yes	No	Yes	Yes	Yes	Yes	No	Yes	Yes	mRDT	Yes	No	8000	No	Yes	Others	Primary education
A413	2021-06-29	Good will D.shop	High malaria transmission setting	Female	Drug shop	Yes	Yes	No	No	Yes	Yes	No	Yes	Yes	mRDT	Yes	Yes	3000	No	Yes	Peasant farmers	Tertiary education
A414	2021-06-29	Good will D.shop	High malaria transmission setting	Male	Drug shop	Yes	Yes	No	No	Yes	Yes	No	Yes	Yes	mRDT	Yes	Yes	3000	No	Yes	Peasant farmers	Primary education
A415	2021-06-29	Good will D.shop	High malaria transmission setting	Male	Drug shop	Yes	Yes	No	No	Yes	Yes	No	Yes	Yes	mRDT	Yes	Yes	3000	Yes	Yes	Business	No formal education
A416	2021-06-29	Good will D.shop	High malaria transmission setting	Male	Drug shop	No	No	Yes	No	Yes	Yes	No	Yes	Yes	mRDT	Yes	Yes	3000	No	Yes	Others	No formal education
A417	2021-06-29	Good will D.shop	High malaria transmission setting	Male	Drug shop	Yes	Yes	No	Yes	Yes	Yes	No	Yes	Yes	mRDT	Yes	Yes	3000	Yes	Yes	Formal employment	Tertiary education
A418	2021-06-26	Good will D.shop	High malaria transmission setting	Male	Drug shop	Yes	No	Yes	Yes	Yes	Yes	No	Yes	Yes	mRDT	Yes	No	10000	No	Yes	Formal employment	Tertiary education
A419	2021-06-30	Good will D.shop	High malaria transmission setting	Male	Drug shop	No	Yes	No	No	Yes	Yes	No	Yes	Yes	mRDT	Yes	Yes	3000	No	Yes	Formal employment	Post primary
T101	2021-06-09	Gajorin Pharmacy	High malaria transmission setting	Female	Pharmacy	No	No	Yes	Yes	Yes	Yes	Yes	Yes	Yes	Microscopy	Yes	Yes	4000	No	Yes	Peasant farmers	Post primary
T102	2021-06-09	Gajorin Pharmacy	High malaria transmission setting	Male	Pharmacy	Yes	No	No	Yes	Yes	Yes	Yes	Yes	Yes	Microscopy	No	No	7500	No	Yes	Others	Post primary
T103	2021-06-09	Gajorin Pharmacy	High malaria transmission setting	Male	Pharmacy	Yes	No	No	Yes	Yes	Yes	No	Yes	Yes	mRDT	Yes	Yes		No	Yes	Business	Post primary
T104	2021-06-09	Gajorin Pharmacy	High malaria transmission setting	Female	Pharmacy	Yes	No	Yes	Yes	Yes	Yes	Yes	Yes	Yes	mRDT	Yes	Yes	4000	No	Yes	Business	Primary education
T105	2021-06-10	Gajorin Pharmacy	High malaria transmission setting	Female	Pharmacy	Yes	Yes	No	Yes	Yes	Yes	No	Yes	Yes	mRDT	Yes	No	12000	Yes	Yes	Business	Tertiary education
T106	2021-06-10	Gajorin Pharmacy	High malaria transmission setting	Female	Pharmacy	Yes	No	Yes	Yes	Yes	Yes	Yes	Yes	Yes	mRDT	Yes	Yes	4000	No	Yes	Business	Post primary
T107	2021-06-11	Gajorin Pharmacy	High malaria transmission setting	Male	Pharmacy	Yes	No	No	Yes	Yes	Yes	No	Yes	Yes	mRDT	No	No	10000	No	Yes	Peasant farmers	Primary education
T108	2021-06-11	Good Health D.shop	High malaria transmission setting	Male	Drug shop	Yes	No	Yes	Yes	Yes	Yes	No	No	No		No	Yes	2000	No	No	Business	No formal education
T109	2021-06-11	Gajorin Pharmacy	High malaria transmission setting	Male	Pharmacy	Yes	No	No	No	Yes	Yes	Yes	Yes	Yes	mRDT	Yes	Yes	4000	Yes	Yes	Formal employment	Tertiary education
T110	2021-06-11	Bavanah D.shop	High malaria transmission setting	Male	Drug shop	Yes	No	No	No	Yes	Yes	No	Yes	Yes	Microscopy	Yes	Yes	4000	Yes	Yes	Formal employment	Tertiary education
T111	2021-06-10	Gajorin Pharmacy	High malaria transmission setting	Female	Pharmacy	No	No	Yes	Yes	Yes	Yes	No	Yes	Yes	mRDT	Yes	No	13000	No	Yes	Formal employment	Tertiary education
T112	2021-06-10	Gajorin Pharmacy	High malaria transmission setting	Female	Pharmacy	No	No	Yes	Yes	Yes	Yes	No	Yes	Yes	mRDT	Yes	No	10000	No	Yes	Others	Post primary
T113	2021-06-10	Gajorin Pharmacy	High malaria transmission setting	Male	Pharmacy	No	No	No	Yes	Yes	Yes	No	Yes	Yes	mRDT	Yes	Yes	4000	No	Yes	Others	No formal education
T114	2021-06-10	Gajorin Pharmacy	High malaria transmission setting	Female	Pharmacy	Yes	No	Yes	No	Yes	Yes	No	No	No		Yes	Yes	4000	No	Yes	Business	No formal education
T115	2021-06-10	Gajorin Pharmacy	High malaria transmission setting	Male	Pharmacy	No	No	Yes	Yes	Yes	Yes	No	Yes	Yes	mRDT	Yes	Yes	4000	No	Yes	Business	Post primary
T116	2021-06-10	Gajorin Pharmacy	High malaria transmission setting	Female	Pharmacy	No	No	Yes	Yes	Yes	Yes	No	No	No		Yes	Yes	4000	No	Yes	Business	Post primary
T117	2021-06-10	Gajorin Pharmacy	High malaria transmission setting	Female	Pharmacy	No	No	Yes	Yes	Yes	Yes	No	No	No		Yes	Yes	4500	No	Yes	Peasant farmers	Post primary
T118	2021-06-11	Gajorin Pharmacy	High malaria transmission setting	Female	Pharmacy	No	No	Yes	Yes	Yes	Yes	No	No	No		Yes	No	7000	No	Yes	Others	Primary education
T119	2021-06-11	Gajorin Pharmacy	High malaria transmission setting	Male	Pharmacy	No	No	Yes	Yes	Yes	Yes	No	No	No		Yes	Yes	4000	No	Yes	Peasant farmers	No formal education
T120	2021-06-11	Gajorin Pharmacy	High malaria transmission setting	Female	Pharmacy	No	No	Yes	Yes	Yes	Yes	No	No	No		Yes	Yes	4000	No	Yes	Peasant farmers	Post primary
T121	2021-06-14	Good Health D.shop	High malaria transmission setting	Male	Drug shop	Yes	No	Yes	No	Yes	Yes	No	No	No		Yes	No	6000	Yes	Yes	Formal employment	Tertiary education
T122	2021-06-14	Good Health D.shop	High malaria transmission setting	Male	Drug shop	Yes	No	No	Yes	Yes	Yes	No	Yes	Yes	mRDT	No	Yes	3500	Yes	Yes	Others	Tertiary education
T123	2021-06-14	Good Health D.shop	High malaria transmission setting	Female	Drug shop	Yes	No	No	No	Yes	No	Yes	Yes	Yes	Microscopy				No	Yes	Peasant farmers	Post primary
T124	2021-06-14	Good Health D.shop	High malaria transmission setting	Female	Drug shop	Yes	No	No	Yes	Yes	Yes	No	No	No		No	Yes	1000	No	No	Others	Post primary
T125	2021-06-14	Good Health D.shop	High malaria transmission setting	Female	Drug shop	Yes	No	No	Yes	Yes	Yes	No	Yes	Yes	mRDT	No	No	10000	No	Yes	Others	Post primary
T126	2021-06-14	Good Health D.shop	High malaria transmission setting	Male	Drug shop	Yes	No	No	No	Yes	Yes	No	Yes	Yes	mRDT	Yes	No	5000	No	No	Business	Post primary
T127	2021-06-14	Good Health D.shop	High malaria transmission setting	Male	Drug shop	Yes	No	Yes	Yes	Yes	Yes	Yes	Yes	Yes	mRDT	Yes	No	3500	No	Yes	Others	Post primary
T128	2021-06-14	Good Health D.shop	High malaria transmission setting	Female	Drug shop	No	Yes	No	No	Yes	Yes	Yes	Yes	Yes	Microscopy	Yes	Yes	3500	No	No	Peasant farmers	Post primary
T129	2021-06-14	Good Health D.shop	High malaria transmission setting	Female	Drug shop	Yes	No	Yes	Yes	Yes	Yes	No	Yes	Yes	mRDT	Yes	Yes	3500	No	Yes	Peasant farmers	Post primary
T130	2021-06-14	Good Health D.shop	High malaria transmission setting	Male	Drug shop	Yes	No	Yes	Yes	Yes	Yes	No	No	No		Yes	Yes	3500	No	Yes	Business	Post primary
T131	2021-06-14	Good Health D.shop	High malaria transmission setting	Female	Drug shop	Yes	Yes	No	No	Yes	Yes	No	No	No		No	Yes	1000	No	No	Peasant farmers	No formal education
T132	2021-06-14	Good Health D.shop	High malaria transmission setting	Male	Drug shop	Yes	No	No	Yes	Yes	Yes	No	Yes	Yes	mRDT	No	No	3000	No	No	Peasant farmers	Post primary
T133	2021-06-14	Good Health D.shop	High malaria transmission setting	Male	Drug shop	Yes	No	Yes	No	Yes	No	No	Yes	Yes	mRDT				No	Yes	Business	No formal education
T134	2021-06-14	Good Health D.shop	High malaria transmission setting	Female	Drug shop	Yes	No	No	No	Yes	Yes	No	Yes	Yes	Microscopy	Yes	Yes	3500	No	Yes	Business	Post primary
T135	2021-06-14	Good Health D.shop	High malaria transmission setting	Male	Drug shop	Yes	No	Yes	Yes	Yes	Yes	No	Yes	Yes	Microscopy	Yes	No	2000	No	Yes	Formal employment	Post primary
T136	2021-06-14	Good Health D.shop	High malaria transmission setting	Male	Drug shop	Yes	No	No	Yes	Yes	Yes	No	Yes	Yes	mRDT	Yes	No	3500	No	No	Others	Primary education
T137	2021-06-14	Good Health D.shop	High malaria transmission setting	Male	Drug shop	Yes	No	No	Yes	Yes	Yes	No	No	No		Yes	No	3500	No	Yes	Peasant farmers	No formal education
T138	2021-06-14	Good Health D.shop	High malaria transmission setting	Female	Drug shop	Yes	No	No	No	Yes	Yes	No	No	No		No	Yes	1000	No	No	Business	No formal education
T139	2021-06-14	Good Health D.shop	High malaria transmission setting	Male	Drug shop	Yes	No	Yes	Yes	Yes	Yes	Yes	Yes	Yes	Microscopy	No	Yes	3500	No	Yes	Business	Post primary
T140	2021-06-14	Bincon Life Pharmacy	High malaria transmission setting	Male	Pharmacy	Yes	No	Yes	Yes	Yes	Yes	No	Yes	Yes	mRDT	Yes	Yes	3500	No	Yes	Business	Primary education
T141	2021-06-14	Bincon Life Pharmacy	High malaria transmission setting	Male	Pharmacy	Yes	No	Yes	Yes	Yes	Yes	No	Yes	Yes	mRDT	Yes	Yes	3500	No	Yes	Others	Post primary
T142	2021-06-14	Bincon Life Pharmacy	High malaria transmission setting	Female	Pharmacy	No	No	Yes	Yes	Yes	Yes	No	No	No		No	Yes	600	No	No	Others	No formal education
T143	2021-06-14	Bincon Life Pharmacy	High malaria transmission setting	Male	Pharmacy	No	No	Yes	Yes	Yes	Yes	No	Yes	Yes	mRDT	Yes	Yes	4000	Yes	Yes	Formal employment	Post primary
T144	2021-06-14	Bincon Life Pharmacy	High malaria transmission setting	Male	Pharmacy	No	No	Yes	Yes	Yes	Yes	No	No	No		No	Yes	1000	No	No	Peasant farmers	Primary education
T145	2021-06-14	Bincon Life Pharmacy	High malaria transmission setting	Male	Pharmacy	No	No	Yes	Yes	Yes	Yes	No	No	No		No	Yes	2000	No	No	Others	Post primary
T146	2021-06-23	Kasalawo Pharmacy	High malaria transmission setting	Female	Pharmacy	No	No	Yes	Yes	Yes	Yes	No	No	No		Yes	Yes	8000	No	Yes	Peasant farmers	No formal education
T147	2021-06-15	Bincon Life Pharmacy	High malaria transmission setting	Female	Pharmacy	No	No	Yes	Yes	Yes	Yes	No	No	No		No	Yes	3000	No	No	Formal employment	Post primary
T148	2021-06-15	Bincon Life Pharmacy	High malaria transmission setting	Female	Pharmacy	No	No	Yes	Yes	Yes	Yes	No	No	No		No	Yes	1000	No	No	Business	Primary education
T149	2021-06-15	Bincon Life Pharmacy	High malaria transmission setting	Female	Pharmacy	No	No	Yes	Yes	Yes	Yes	Yes	Yes	Yes	mRDT	No	Yes	1000	No	No	Peasant farmers	Post primary
T150	2021-06-15	Bincon Life Pharmacy	High malaria transmission setting	Female	Pharmacy	Yes	No	No	No	Yes	Yes	No	Yes	Yes	mRDT	No	Yes	1000	No	No	Peasant farmers	No formal education
T151	2021-06-15	Bincon Life Pharmacy	High malaria transmission setting	Male	Pharmacy	No	No	No	Yes	Yes	Yes	Yes	Yes	Yes	mRDT	No	Yes	1000	No	No	Business	Primary education
T152	2021-06-15	Bincon Life Pharmacy	High malaria transmission setting	Female	Pharmacy	Yes	No	No	Yes	Yes	Yes	No	Yes	Yes	mRDT	Yes	Yes	3000	No	Yes	Others	Post primary
T153	2021-06-15	Bincon Life Pharmacy	High malaria transmission setting	Female	Pharmacy	No	No	Yes	Yes	Yes	Yes	No	No	No		No	No	2000	No	No	Others	Post primary
T154	2021-06-15	Bincon Life Pharmacy	High malaria transmission setting	Male	Pharmacy	No	No	Yes	Yes	Yes	Yes	Yes	Yes	Yes	mRDT	Yes	Yes	3000	No	Yes	Others	No formal education
T155	2021-06-15	Bincon Life Pharmacy	High malaria transmission setting	Female	Pharmacy	No	No	No	Yes	Yes	Yes	No	No	No		No	Yes	500	No	No	Others	No formal education
T156	2021-06-15	Bincon Life Pharmacy	High malaria transmission setting	Male	Pharmacy	No	No	No	Yes	Yes	Yes	No	Yes	Yes	mRDT	No	No	2000	No	No	Business	Post primary
T157	2021-06-15	Bincon Life Pharmacy	High malaria transmission setting	Female	Pharmacy	Yes	No	No	Yes	Yes	Yes	Yes	Yes	Yes	mRDT	Yes	Yes	3500	No	Yes	Peasant farmers	Post primary
T158	2021-06-15	Bincon Life Pharmacy	High malaria transmission setting	Male	Pharmacy	No	No	Yes	Yes	Yes	Yes	No	No	No		No	No	6000	Yes	No	Others	Post primary
T159	2021-06-15	Bincon Life Pharmacy	High malaria transmission setting	Female	Pharmacy	Yes	No	No	No	Yes	Yes	No	No	No		Yes	No	10000	Yes	Yes	Formal employment	Tertiary education
T160	2021-06-16	Bincon Life Pharmacy	High malaria transmission setting	Female	Pharmacy	No	No	No	Yes	Yes	Yes	No	No	No		Yes	Yes	4000	No	Yes	Peasant farmers	Primary education
T161	2021-06-14	Good Health D.shop	High malaria transmission setting	Female	Drug shop	Yes	No	Yes	No	Yes	Yes	No	Yes	Yes	mRDT	Yes	No	6000	Yes	Yes	Business	Tertiary education
T162	2021-06-15	Bavanah D.shop	High malaria transmission setting	Female	Drug shop	No	No	Yes	Yes	Yes	Yes	No	No	No		Yes	Yes	15000	No	Yes	Formal employment	Tertiary education
T163	2021-06-15	Bavanah D.shop	High malaria transmission setting	Female	Drug shop	No	No	Yes	Yes	Yes	No	No	No	No					No	Yes	Formal employment	Tertiary education
T164	2021-06-15	Bavanah D.shop	High malaria transmission setting	Female	Drug shop	No	No	Yes	No	Yes	Yes	No	No	No		Yes	Yes	3500	No	Yes	Others	Tertiary education
T165	2021-06-15	Bavanah D.shop	High malaria transmission setting	Male	Drug shop	No	No	Yes	Yes	Yes	Yes	No	Yes	Yes	Microscopy	Yes	No	7000	No	Yes	Peasant farmers	No formal education
T166	2021-06-15	Bavanah D.shop	High malaria transmission setting	Male	Drug shop	No	No	Yes	Yes	Yes	Yes	No	Yes	Yes	Microscopy	Yes	Yes	3500	No	Yes	Formal employment	Tertiary education
T167	2021-06-15	Bavanah D.shop	High malaria transmission setting	Male	Drug shop	No	No	Yes	Yes	Yes	Yes	No	No	No		Yes	Yes	4000	No	Yes	Peasant farmers	Post primary
T168	2021-06-15	Bavanah D.shop	High malaria transmission setting	Male	Drug shop	No	No	Yes	No	Yes	Yes	No	Yes	Yes	mRDT	Yes	Yes	4500	Yes	Yes	Formal employment	Tertiary education
T169	2021-06-15	Bavanah D.shop	High malaria transmission setting	Male	Drug shop	No	Yes	No	No	Yes	Yes	No	No	No		Yes	Yes	3000	No	Yes	Peasant farmers	Post primary
T170	2021-06-15	Bavanah D.shop	High malaria transmission setting	Female	Drug shop	No	No	Yes	Yes	Yes	Yes	No	No	No		Yes	Yes	4000	No	Yes	Others	Post primary
T171	2021-06-15	Bavanah D.shop	High malaria transmission setting	Male	Drug shop	No	No	Yes	Yes	Yes	Yes	No	No	No		Yes	Yes	4000	No	Yes	Business	No formal education
T172	2021-06-15	Bavanah D.shop	High malaria transmission setting	Female	Drug shop	No	No	Yes	Yes	Yes	Yes	Yes	Yes	Yes	Microscopy	Yes	Yes	4000	No	Yes	Others	Primary education
T173	2021-06-15	Bavanah D.shop	High malaria transmission setting	Male	Drug shop	No	No	Yes	Yes	Yes	Yes	Yes	Yes	Yes	Microscopy	Yes	No	7000	No	Yes	Peasant farmers	Primary education
T174	2021-06-15	Good Health D.shop	High malaria transmission setting	Male	Drug shop	No	No	Yes	Yes	Yes	Yes	No	Yes	Yes	Microscopy	Yes	No	12000	No	Yes	Others	Primary education
T175	2021-06-15	Bavanah D.shop	High malaria transmission setting	Male	Drug shop	No	No	Yes	Yes	Yes	Yes	No	Yes	Yes	Microscopy	Yes	Yes	4000	No	Yes	Business	Primary education
T176	2021-06-16	Bavanah D.shop	High malaria transmission setting	Female	Drug shop	No	Yes	No	No	Yes	Yes	No	No	No		Yes	Yes	4000	No	Yes	Peasant farmers	Primary education
T177	2021-06-16	Bavanah D.shop	High malaria transmission setting	Male	Drug shop	No	No	Yes	Yes	Yes	Yes	Yes	Yes	Yes	Microscopy	Yes	Yes	4000	No	Yes	Business	Post primary
T178	2021-06-16	Bavanah D.shop	High malaria transmission setting	Female	Drug shop	No	No	Yes	Yes	Yes	Yes	Yes	Yes	Yes	mRDT	Yes	No	7000	No	Yes	Business	Tertiary education
T179	2021-06-16	Bavanah D.shop	High malaria transmission setting	Female	Drug shop	No	No	Yes	Yes	Yes	Yes	No	Yes	Yes	mRDT	Yes	Yes	4000	No	Yes	Business	Primary education
T180	2021-06-16	Bavanah D.shop	High malaria transmission setting	Female	Drug shop	No	Yes	No	Yes	Yes	Yes	No	Yes	Yes	mRDT	Yes	No	6000	No	Yes	Peasant farmers	No formal education
T181	2021-06-16	Bavanah D.shop	High malaria transmission setting	Male	Drug shop	No	No	Yes	Yes	Yes	Yes	No	Yes	Yes	mRDT	Yes	No	12000	No	Yes	Others	Post primary
T182	2021-06-17	Kasalawo Pharmacy	High malaria transmission setting	Male	Pharmacy	No	No	Yes	No	Yes	Yes	No	Yes	Yes	mRDT	Yes	No	3500	No	Yes	Business	Post primary
T183	2021-06-17	Kasalawo Pharmacy	High malaria transmission setting	Female	Pharmacy	No	No	Yes	Yes	Yes	Yes	No	Yes	Yes	Microscopy	No	No	2000	No	No	Business	Post primary
T184	2021-06-17	Kasalawo Pharmacy	High malaria transmission setting	Male	Pharmacy	Yes	No	Yes	Yes	Yes	Yes	No	No	No		No	No	2000	No	No	Business	Post primary
T185	2021-06-17	Kasalawo Pharmacy	High malaria transmission setting	Female	Pharmacy	No	No	Yes	No	Yes	Yes	No	No	No		No	No	1000	No	No	Peasant farmers	Primary education
T186	2021-06-17	Kasalawo Pharmacy	High malaria transmission setting	Female	Pharmacy	No	No	Yes	Yes	Yes	Yes	No	Yes	Yes	Microscopy	No	No	1500	No	No	Formal employment	Tertiary education
T187	2021-06-17	Kasalawo Pharmacy	High malaria transmission setting	Female	Pharmacy	No	No	Yes	Yes	Yes	Yes	Yes	Yes	Yes	Microscopy	Yes	No	3500	No	Yes	Peasant farmers	Primary education
T188	2021-06-17	Kasalawo Pharmacy	High malaria transmission setting	Female	Pharmacy	No	Yes	Yes	Yes	Yes	Yes	Yes	Yes	Yes	Microscopy	Yes	No	3500	No	Yes	Others	Tertiary education
T189	2021-06-17	Kasalawo Pharmacy	High malaria transmission setting	Male	Pharmacy	No	No	Yes	Yes	Yes	Yes	No	Yes	Yes	mRDT	No	No	1000	No	No	Business	No formal education
T190	2021-06-17	Kasalawo Pharmacy	High malaria transmission setting	Male	Pharmacy	No	No	Yes	Yes	Yes	Yes	Yes	Yes	Yes	mRDT	No	No	2000	No	No	Others	Post primary
T191	2021-06-17	Kasalawo Pharmacy	High malaria transmission setting	Male	Pharmacy	No	No	Yes	Yes	Yes	Yes	No	Yes	No		Yes	No	3500	No	Yes	Peasant farmers	Post primary
T192	2021-06-17	Kasalawo Pharmacy	High malaria transmission setting	Female	Pharmacy	No	No	Yes	No	Yes	Yes	No	Yes	Yes	mRDT	Yes	No	3500	No	Yes	Formal employment	Tertiary education
T193	2021-06-18	Kasalawo Pharmacy	High malaria transmission setting	Male	Pharmacy	Yes	No	Yes	No	Yes	No	No	No	No					No	Yes	Others	Tertiary education
T194	2021-06-18	Kasalawo Pharmacy	High malaria transmission setting	Female	Pharmacy	No	No	Yes	Yes	Yes	Yes	No	Yes	Yes	mRDT	Yes	No	15000	Yes	Yes	Formal employment	Tertiary education
T195	2021-06-18	Kasalawo Pharmacy	High malaria transmission setting	Female	Pharmacy	No	No	Yes	Yes	Yes	Yes	No	Yes	Yes	mRDT	Yes	No	3500	No	Yes	Formal employment	Tertiary education
T196	2021-06-18	Kasalawo Pharmacy	High malaria transmission setting	Female	Pharmacy	No	Yes	No	Yes	Yes	Yes	No	No	No		Yes	No	3500	No	Yes	Peasant farmers	Post primary
T197	2021-06-18	Kasalawo Pharmacy	High malaria transmission setting	Female	Pharmacy	Yes	No	No	Yes	Yes	Yes	No	Yes	Yes	Microscopy	No	No	1000	No	No	Peasant farmers	No formal education
T198	2021-06-18	Kasalawo Pharmacy	High malaria transmission setting	Female	Pharmacy	Yes	No	No	Yes	Yes	Yes	No	Yes	Yes	Microscopy	No	No	1000	No	No	Others	No formal education
T199	2021-06-23	Kasalawo Pharmacy	High malaria transmission setting	Female	Pharmacy	No	No	Yes	Yes	Yes	Yes	No	No	No		Yes	No	3500	No	Yes	Others	Post primary
T200	2021-06-22	Kasalawo Pharmacy	High malaria transmission setting	Male	Pharmacy	No	No	Yes	Yes	Yes	Yes	No	No	No		No	No	2000	No	No	Peasant farmers	No formal education
T201	2021-06-17	Kagulu Pharmacy	High malaria transmission setting	Female	Pharmacy	No	No	Yes	Yes	Yes	Yes	No	No	No		Yes	Yes	5000	No	Yes	Others	Tertiary education
T202	2021-06-17	Kagulu Pharmacy	High malaria transmission setting	Male	Pharmacy	No	No	Yes	Yes	Yes	Yes	Yes	Yes	Yes	mRDT	Yes	Yes	5000	No	Yes	Peasant farmers	No formal education
T203	2021-06-17	Kagulu Pharmacy	High malaria transmission setting	Male	Pharmacy	Yes	No	Yes	No	Yes	Yes	Yes	Yes	Yes	mRDT	Yes	Yes	5000	No	Yes	Peasant farmers	No formal education
T204	2021-06-17	Kagulu Pharmacy	High malaria transmission setting	Male	Pharmacy	Yes	No	Yes	No	Yes	Yes	No	Yes	Yes	mRDT	No	No	2000	No	No	Business	Tertiary education
A205	2021-06-17	Kagulu Pharmacy	High malaria transmission setting	Male	Pharmacy	No	No	Yes	Yes	Yes	Yes	Yes	Yes	Yes	mRDT	Yes	No	2000	No	No	Others	Post primary
T206	2021-06-17	Kagulu Pharmacy	High malaria transmission setting	Female	Pharmacy	No	No	Yes	Yes	Yes	Yes	No	No	No		Yes	No	2000	No	Yes	Others	No formal education
T207	2021-06-18	Kagulu Pharmacy	High malaria transmission setting	Female	Pharmacy	No	No	Yes	Yes	Yes	Yes	No	Yes	Yes	mRDT	Yes	Yes	5000	Yes	Yes	Others	Post primary
T208	2021-06-18	Kagulu Pharmacy	High malaria transmission setting	Female	Pharmacy	No	No	No	Yes	Yes	Yes	No	No	No		Yes	Yes	5000	Yes	Yes	Business	Post primary
T209	2021-06-18	Kagulu Pharmacy	High malaria transmission setting	Female	Pharmacy	No	No	Yes	Yes	Yes	Yes	No	No	No		Yes	No	12000	Yes	Yes	Formal employment	Tertiary education
T210	2021-06-18	Kagulu Pharmacy	High malaria transmission setting	Female	Pharmacy	Yes	No	Yes	Yes	Yes	Yes	No	Yes	Yes	mRDT	Yes	Yes	5000	No	Yes	Others	Primary education
T211	2021-06-18	Kagulu Pharmacy	High malaria transmission setting	Male	Pharmacy	No	No	No	Yes	Yes	Yes	No	No	No		Yes	Yes	5000	No	Yes	Business	Post primary
T212	2021-06-18	Kagulu Pharmacy	High malaria transmission setting	Female	Pharmacy	Yes	No	Yes	Yes	Yes	Yes	No	No	No		Yes	Yes	2500	No	No	Formal employment	Tertiary education
T213	2021-06-18	Kagulu Pharmacy	High malaria transmission setting	Female	Pharmacy	Yes	No	Yes	Yes	Yes	Yes	No	No	No		Yes	Yes	5000	Yes	No	Peasant farmers	Post primary
T214	2021-06-18	Kagulu Pharmacy	High malaria transmission setting	Female	Pharmacy	No	No	Yes	Yes	Yes	Yes	No	No	No		No	Yes	3000	No	No	Peasant farmers	Post primary
T215	2021-06-18	Kagulu Pharmacy	High malaria transmission setting	Male	Pharmacy	No	No	Yes	Yes	Yes	Yes	Yes	Yes	Yes	Microscopy	Yes	Yes	5000	No	Yes	Others	Primary education
T216	2021-06-18	Kagulu Pharmacy	High malaria transmission setting	Female	Pharmacy	No	No	Yes	Yes	Yes	Yes	No	No	No		Yes	Yes	5000	No	Yes	Others	Primary education
T217	2021-06-18	Kagulu Pharmacy	High malaria transmission setting	Female	Pharmacy	No	No	Yes	Yes	Yes	Yes	No	No	No		Yes	Yes	5000	No	Yes	Others	Post primary
T218	2021-06-18	Kagulu Pharmacy	High malaria transmission setting	Female	Pharmacy	Yes	No	Yes	No	Yes	Yes	No	No	No		No	No	2000	No	No	Others	No formal education
T219	2021-06-18	Kagulu Pharmacy	High malaria transmission setting	Female	Pharmacy	Yes	No	Yes	No	Yes	Yes	No	No	No		No	No	1000	No	No	Peasant farmers	No formal education
T220	2021-06-18	Kagulu Pharmacy	High malaria transmission setting	Female	Pharmacy	No	No	Yes	Yes	Yes	Yes	No	No	No		No	Yes	3000	No	No	Peasant farmers	Post primary
T221	2021-06-22	Gods Grace D.shop	High malaria transmission setting	Female	Drug shop	No	No	Yes	No	Yes	Yes	No	Yes	Yes	Microscopy	Yes	Yes	4000	No	Yes	Others	Post primary
T222	2021-06-22	Gods Grace D.shop	High malaria transmission setting	Male	Drug shop	No	No	Yes	Yes	Yes	Yes	No	Yes	Yes	mRDT	Yes	Yes	4000	No	Yes	Others	No formal education
T223	2021-06-22	Gods Grace D.shop	High malaria transmission setting	Male	Drug shop	No	Yes	No	No	Yes	Yes	No	Yes	Yes	Microscopy	Yes	Yes	5000	No	Yes	Peasant farmers	Primary education
T224	2021-06-22	Gods Grace D.shop	High malaria transmission setting	Male	Drug shop	Yes	No	Yes	No	Yes	Yes	No	Yes	Yes	mRDT	Yes	Yes	5000	No	Yes	Formal employment	Tertiary education
T225	2021-06-22	Gods Grace D.shop	High malaria transmission setting	Female	Drug shop	Yes	Yes	No	No	Yes	Yes	No	Yes	Yes	mRDT	Yes	Yes	4000	No	Yes	Peasant farmers	Primary education
T226	2021-06-22	Gods Grace D.shop	High malaria transmission setting	Male	Drug shop	No	Yes	No	No	Yes	Yes	No	Yes	Yes	mRDT	Yes	Yes	4000	No	Yes	Others	Primary education
T227	2021-06-22	Gods Grace D.shop	High malaria transmission setting	Male	Drug shop	Yes	Yes	No	Yes	Yes	Yes	No	No	No		Yes	Yes	4000	No	Yes	Others	Primary education
T228	2021-06-22	Gods Grace D.shop	High malaria transmission setting	Male	Drug shop	Yes	Yes	No	Yes	Yes	Yes	No	No	No		Yes	Yes	4000	No	Yes	Others	Post primary
T229	2021-06-22	Gods Grace D.shop	High malaria transmission setting	Female	Drug shop	Yes	Yes	No	Yes	Yes	Yes	No	No	No		Yes	Yes	4000	No	Yes	Peasant farmers	No formal education
T230	2021-06-22	Gods Grace D.shop	High malaria transmission setting	Female	Drug shop	Yes	Yes	No	No	Yes	Yes	No	Yes	Yes	mRDT	Yes	Yes	4000	No	Yes	Business	Tertiary education
T231	2021-06-22	Gods Grace D.shop	High malaria transmission setting	Female	Drug shop	No	No	Yes	Yes	Yes	Yes	No	Yes	Yes	Microscopy	Yes	No	7000	No	Yes	Peasant farmers	Primary education
T232	2021-06-22	Gods Grace D.shop	High malaria transmission setting	Female	Drug shop	No	No	Yes	Yes	Yes	Yes	No	Yes	Yes	mRDT	Yes	No	15000	No	Yes	Formal employment	Tertiary education
T233	2021-06-22	Gods Grace D.shop	High malaria transmission setting	Female	Drug shop	No	No	Yes	No	Yes	Yes	Yes	Yes	Yes	Microscopy	Yes	No	18000	No	Yes	Formal employment	Tertiary education
T234	2021-06-22	Gods Grace D.shop	High malaria transmission setting	Male	Drug shop	No	No	Yes	No	Yes	No	No	No	No					No	Yes	Formal employment	Tertiary education
T235	2021-06-22	Gods Grace D.shop	High malaria transmission setting	Male	Drug shop	No	No	Yes	Yes	Yes	Yes	No	Yes	Yes	mRDT	Yes	Yes	4000	No	Yes	Formal employment	Tertiary education
T236	2021-06-23	Bavanah D.shop	High malaria transmission setting	Male	Drug shop	No	No	Yes	Yes	Yes	Yes	No	Yes	Yes	Microscopy	Yes	Yes	4000	No	Yes	Peasant farmers	Post primary
T238	2021-06-23	Gods Grace D.shop	High malaria transmission setting	Male	Drug shop	No	No	Yes	Yes	Yes	Yes	No	Yes	Yes	Microscopy	No	Yes	2000	No	No	Business	Tertiary education
T239	2021-06-23	Gods Grace D.shop	High malaria transmission setting	Male	Drug shop	No	Yes	No	Yes	Yes	No	No	No	No					No	Yes	Peasant farmers	No formal education
T240	2021-06-23	Gods Grace D.shop	High malaria transmission setting	Female	Drug shop	No	Yes	Yes	No	Yes	Yes	No	Yes	Yes	Microscopy	Yes	Yes	2000	No	Yes	Peasant farmers	Primary education
T241	2021-06-23	Gods Grace D.shop	High malaria transmission setting	Female	Drug shop	Yes	Yes	No	No	Yes	Yes	No	No	No		Yes	Yes	2000	No	Yes	Business	Primary education
T242	2021-06-23	Gods Grace D.shop	High malaria transmission setting	Male	Drug shop	No	Yes	No	No	Yes	Yes	No	No	No		Yes	Yes	2000	No	Yes	Business	Tertiary education
T243	2021-06-23	GODS GRACE D.SHOP	High malaria transmission setting	Female	Drug shop	Yes	Yes	No	Yes	Yes	Yes	No	No	No		Yes	Yes	4000	No	Yes	Peasant farmers	No formal education
A420	2021-06-30	Good will D.shop	High malaria transmission setting	Male	Drug shop	Yes	Yes	No	No	Yes	Yes	No	Yes	Yes	mRDT	No	Yes	1500	No	No	Business	No formal education
A422	2021-06-30	Good will D.shop	High malaria transmission setting	Female	Drug shop	Yes	No	Yes	No	Yes	Yes	No	Yes	Yes	Microscopy	Yes	Yes	3000	No	Yes	Peasant farmers	Primary education
A423	2021-06-30	Good will D.shop	High malaria transmission setting	Female	Drug shop	No	No	Yes	No	Yes	Yes	No	Yes	Yes	mRDT	Yes	Yes	3000	No	Yes	Peasant farmers	Post primary
A424	2021-07-02	Good will D.shop	High malaria transmission setting	Female	Drug shop	Yes	No	Yes	No	Yes	Yes	No	No	No		Yes	Yes	3000	Yes	Yes	Peasant farmers	No formal education
A425	2021-07-02	Good will D.shop	High malaria transmission setting	Male	Drug shop	Yes	Yes	No	No	Yes	Yes	No	Yes	Yes	mRDT	Yes	Yes	3000	No	Yes	Business	Primary education
A426	2021-07-02	Good will D.shop	High malaria transmission setting	Male	Drug shop	Yes	Yes	No	Yes	Yes	Yes	No	Yes	Yes	mRDT	Yes	No	10000	No	Yes	Peasant farmers	No formal education
A427	2021-07-02	Good will D.shop	High malaria transmission setting	Female	Drug shop	Yes	No	Yes	Yes	Yes	Yes	No	Yes	Yes	Microscopy	Yes	Yes	3000	No	Yes	Business	Post primary
A428	2021-07-02	Good will D.shop	High malaria transmission setting	Male	Drug shop	Yes	Yes	No	No	Yes	Yes	No	Yes	Yes	mRDT	Yes	Yes	3000	No	Yes	Business	Primary education
A429	2021-07-02	Good will D.shop	High malaria transmission setting	Male	Drug shop	Yes	No	Yes	No	Yes	Yes	No	Yes	Yes	mRDT	Yes	Yes	3000	No	Yes	Peasant farmers	No formal education
A430	2021-07-11	Good will D.shop	High malaria transmission setting	Female	Drug shop	Yes	Yes	No	Yes	Yes	Yes	No	Yes	Yes	mRDT	Yes	Yes	3000	No	Yes	Business	Primary education
A431	2021-06-30	Good will D.shop	High malaria transmission setting	Female	Drug shop	Yes	No	Yes	Yes	Yes	Yes	No	No	No		Yes	No	10000	No	Yes	Peasant farmers	Tertiary education
A432	2021-07-01	Good will D.shop	High malaria transmission setting	Male	Drug shop	Yes	Yes	No	Yes	Yes	Yes	No	Yes	Yes	mRDT	Yes	Yes	3000	Yes	Yes	Peasant farmers	Primary education
A433	2021-07-05	ALTON DRUG SHOP	High malaria transmission setting	Male	Drug shop	Yes	Yes	No	Yes	Yes	Yes	No	Yes	Yes	Both mRDT and microscopy	No	Yes	1000	No	No	Others	Primary education
A434	2021-07-06	ALTON DRUG SHOP	High malaria transmission setting	Female	Drug shop	Yes	No	Yes	Yes	Yes	No	No	No	No					No	No	Others	No formal education
A435	2021-07-05	ST. Ambrose D.shop	High malaria transmission setting	Female	Drug shop	Yes	No	Yes	No	Yes	Yes	No	Yes	Yes	Microscopy	Yes	No	3500	Yes	Yes	Formal employment	Tertiary education
A436	2021-07-01	Good will D.shop	High malaria transmission setting	Female	Drug shop	Yes	No	Yes	No	Yes	Yes	No	Yes	Yes	Microscopy	Yes	Yes	3000	No	Yes	Others	Tertiary education
A437	2021-07-08	ST. Ambrose D.shop	High malaria transmission setting	Female	Drug shop	Yes	No	Yes	Yes	Yes	Yes	No	Yes	Yes	Microscopy	Yes	No	3500	Yes	Yes	Others	Primary education
A438	2021-07-05	ST. Ambrose D.shop	High malaria transmission setting	Male	Drug shop	Yes	No	Yes	No	Yes	Yes	No	Yes	Yes	Microscopy	Yes	No	3500	No	Yes	Others	Primary education
A439	2021-07-05	ST. Ambrose D.shop	High malaria transmission setting	Female	Drug shop	Yes	No	Yes	Yes	Yes	Yes	No	Yes	Yes	Microscopy	Yes	No	3500	No	Yes	Peasant farmers	No formal education
A440	2021-07-05	ST. Ambrose D.shop	High malaria transmission setting	Female	Drug shop	Yes	No	Yes	Yes	Yes	Yes	No	Yes	Yes	Microscopy	Yes	No	3500	No	Yes	Formal employment	Tertiary education
A441	2021-07-05	ST. Ambrose D.shop	High malaria transmission setting	Male	Drug shop	No	No	Yes	No	Yes	Yes	No	Yes	Yes	Microscopy	Yes	No	4000	No	Yes	Peasant farmers	Primary education
A442	2021-07-05	ST. Ambrose D.shop	High malaria transmission setting	Male	Drug shop	Yes	No	Yes	Yes	Yes	Yes	No	Yes	Yes	Microscopy	Yes	No	3500	No	Yes	Peasant farmers	Primary education
A443	2021-07-05	ST. Ambrose D.shop	High malaria transmission setting	Male	Drug shop	Yes	No	Yes	No	Yes	Yes	No	Yes	Yes	Microscopy	Yes	No	3500	No	Yes	Business	Primary education
A444	2021-07-04	ST. Ambrose D.shop	High malaria transmission setting	Female	Drug shop	Yes	No	No	No	Yes	Yes	No	Yes	Yes	Microscopy	Yes	No	4000	Yes	Yes	Others	Primary education
A445	2021-07-03	ST. Ambrose D.shop	High malaria transmission setting	Male	Drug shop	Yes	No	No	No	Yes	Yes	Yes	Yes	Yes	Microscopy	Yes	No	4000	No	Yes	Business	Primary education
A446	2021-07-03	ST. Ambrose D.shop	High malaria transmission setting	Female	Drug shop	No	No	No	Yes	Yes	Yes	Yes	Yes	Yes	Microscopy	Yes	No	4000	No	Yes	Peasant farmers	Primary education
A447	2021-07-03	ST. Ambrose D.shop	High malaria transmission setting	Male	Drug shop	Yes	No	No	No	Yes	Yes	No	No	No		Yes	No	4000	No	Yes	Peasant farmers	No formal education
A448	2021-07-03	ST. Ambrose D.shop	High malaria transmission setting	Female	Drug shop	Yes	No	No	Yes	Yes	Yes	No	No	No		Yes	No	4000	Yes	Yes	Peasant farmers	Primary education
A449	2021-07-03	ST. Ambrose D.shop	High malaria transmission setting	Male	Drug shop	Yes	No	No	Yes	Yes	Yes	Yes	Yes	Yes	Microscopy	Yes	No	4000	No	Yes	Peasant farmers	No formal education
A450	2021-07-03	ST. Ambrose D.shop	High malaria transmission setting	Female	Drug shop	Yes	No	No	Yes	Yes	Yes	Yes	Yes	Yes	Microscopy	Yes	No	4000	No	Yes	Business	Post primary
A451	2021-07-02	Salvation Medical D.shop	High malaria transmission setting	Female	Drug shop	Yes	No	Yes	Yes	Yes	Yes	No	No	No		Yes	No	4000	No	Yes	Others	Primary education
A452	2021-07-02	Salvation Medical D.shop	High malaria transmission setting	Female	Drug shop	Yes	No	Yes	Yes	Yes	Yes	No	No	No		No	No	6000	No	No	Others	Primary education
A453	2021-07-02	Salvation Medical D.shop	High malaria transmission setting	Female	Drug shop	Yes	No	Yes	No	Yes	Yes	No	No	No			No	4000	No	Yes	Others	Primary education
A454	2021-07-02	Salvation Medical D.shop	High malaria transmission setting	Female	Drug shop	Yes	No	Yes	Yes	Yes	Yes	No	Yes	Yes	mRDT	Yes	No	4000	No	Yes	Others	Tertiary education
A455	2021-07-02	Salvation Medical D.shop	High malaria transmission setting	Male	Drug shop	No	No	No	Yes	Yes	Yes	No	No	No		Yes	No	4000	No	Yes	Business	Post primary
A456	2021-07-02	Salvation Medical D.shop	High malaria transmission setting	Female	Drug shop	Yes	No	Yes	Yes	Yes	No	No	No	No					No	No	Others	Primary education
A457	2021-07-02	Salvation Medical D.shop	High malaria transmission setting	Female	Drug shop	Yes	No	Yes	No	Yes	Yes	No	No	No		Yes	No	4000	No	Yes	Others	Primary education
A458	2021-07-02	Salvation Medical D.shop	High malaria transmission setting	Female	Drug shop	Yes	No	Yes	Yes	Yes	Yes	No	No	No		Yes	No	4000	No	Yes	Business	Primary education
A459	2021-07-01	Salvation Medical D.shop	High malaria transmission setting	Male	Drug shop	Yes	No	No	Yes	Yes	No	No	Yes	Yes	mRDT				No	No	Peasant farmers	Primary education
A460	2021-07-01	Salvation Medical D.shop	High malaria transmission setting	Male	Drug shop	Yes	No	No	Yes	Yes	Yes	No	No	No		Yes	No	4000	No	Yes	Peasant farmers	No formal education
A461	2021-07-01	Salvation Medical D.shop	High malaria transmission setting	Male	Drug shop	Yes	No	No	Yes	Yes	Yes	No	Yes	Yes	mRDT	No	No	6000	No	No	Peasant farmers	No formal education
A462	2021-07-01	Salvation Medical D.shop	High malaria transmission setting	Female	Drug shop	Yes	No	Yes	Yes	Yes	Yes	No	No	No		Yes	No	4000	No	Yes	Peasant farmers	Primary education
A463	2021-07-01	Salvation Medical D.shop	High malaria transmission setting	Female	Drug shop	Yes	No	Yes	Yes	Yes	No	No	No	No					No	No	Others	Tertiary education
A464	2021-07-01	Salvation Medical D.shop	High malaria transmission setting	Female	Drug shop	Yes	No	Yes	Yes	Yes	Yes	No	Yes	Yes	mRDT	Yes	No	4000	No	Yes	Others	Primary education
A465	2021-07-01	Salvation Medical D.shop	High malaria transmission setting	Male	Drug shop	Yes	No	Yes	Yes	Yes	Yes	No	Yes	Yes	mRDT	Yes	No	4000	No	Yes	Business	Post primary
A466	2021-07-01	Salvation Medical D.shop	High malaria transmission setting	Male	Drug shop	Yes	No	Yes	Yes	Yes	Yes	No	No	No		Yes	No	4000	No	Yes	Peasant farmers	Post primary
A467	2021-07-01	Salvation Medical D.shop	High malaria transmission setting	Female	Drug shop	Yes	No	Yes	Yes	Yes	Yes	No	No	No		Yes	No	4000	Yes	Yes	Business	Post primary
A468	2021-06-30	Salvation Medical D.shop	High malaria transmission setting	Female	Drug shop	Yes	No	Yes	Yes	Yes	Yes	No	No	No		Yes	No	4000	Yes	Yes	Peasant farmers	Post primary
A469	2021-06-30	Salvation Medical D.shop	High malaria transmission setting	Female	Drug shop	Yes	No	No	Yes	Yes	Yes	No	Yes	Yes	mRDT	Yes	No	4000	No	Yes	Peasant farmers	Primary education
A470	2021-06-30	Salvation Medical D.shop	High malaria transmission setting	Female	Drug shop	Yes	No	Yes	No	Yes	Yes	No	Yes	Yes	mRDT	Yes	No	12000	No	Yes	Peasant farmers	Primary education
A471	2021-07-03	Destiny Drug shop	High malaria transmission setting	Male	Drug shop	Yes	No	No	Yes	Yes	Yes	No	Yes	Yes	mRDT	Yes	No	4000	Yes	Yes	Others	Primary education
A472	2021-07-04	Destiny Drug shop	High malaria transmission setting	Male	Drug shop	Yes	No	No	Yes	Yes	Yes	No	No	No		Yes	No	4000	No	Yes	Others	Primary education
A473	2021-07-04	Destiny Drug shop	High malaria transmission setting	Female	Drug shop	Yes	No	No	Yes	Yes	Yes	No	No	No		Yes	Yes	1500	No	No	Business	Primary education
A474	2021-07-04	Destiny Drug shop	High malaria transmission setting	Male	Drug shop	Yes	No	No	Yes	Yes	Yes	No	No	No		Yes	No	4000	Yes	Yes	Others	Post primary
A475	2021-07-04	Destiny Drug shop	High malaria transmission setting	Male	Drug shop	Yes	No	No	Yes	Yes	Yes	No	No	No		Yes	No	3500	No	Yes	Business	Primary education
A476	2021-07-04	Destiny Drug shop	High malaria transmission setting	Male	Drug shop	Yes	No	No	Yes	Yes	Yes	No	No	No		Yes	No	4000	Yes	Yes	Others	Post primary
A477	2021-07-04	Destiny Drug shop	High malaria transmission setting	Female	Drug shop	Yes	No	No	Yes	Yes	Yes	No	No	No		Yes	No	4000	No	Yes	Others	Primary education
A478	2021-07-04	Destiny Drug shop	High malaria transmission setting	Male	Drug shop	Yes	No	No	Yes	Yes	Yes	No	No	No		Yes	No	4000	Yes	Yes	Peasant farmers	No formal education
A479	2021-07-04	Destiny Drug shop	High malaria transmission setting	Female	Drug shop	Yes	No	No	Yes	Yes	Yes	No	No	No		No	No	2000	Yes	No	Others	Tertiary education
A480	2021-07-03	Destiny Drug shop	High malaria transmission setting	Male	Drug shop	Yes	No	No	Yes	Yes	Yes	No	No	No		Yes	No	4000	Yes	Yes	Others	Post primary
A481	2021-07-03	Destiny Drug shop	High malaria transmission setting	Male	Drug shop	Yes	No	No	Yes	Yes	Yes	Yes	Yes	Yes	Microscopy	No	No	800	Yes	No	Business	Post primary
A482	2021-07-03	Destiny Drug shop	High malaria transmission setting	Female	Drug shop	Yes	No	No	No	Yes	Yes	Yes	Yes	Yes	mRDT	Yes	No	14000	Yes	Yes	Peasant farmers	Tertiary education
A483	2021-07-03	Destiny Drug shop	High malaria transmission setting	Male	Drug shop	Yes	No	No	No	Yes	Yes	No	Yes	Yes	mRDT	No	Yes	2000	Yes	No	Peasant farmers	Primary education
A484	2021-07-03	Destiny Drug shop	High malaria transmission setting	Male	Drug shop	Yes	No	No	Yes	Yes	Yes	No	No	No		No	No	2000	Yes	No	Peasant farmers	Tertiary education
A485	2021-07-03	Destiny Drug shop	High malaria transmission setting	Male	Drug shop	Yes	No	No	Yes	Yes	Yes	No	No	No		Yes	No	4000	Yes	Yes	Peasant farmers	Post primary
A486	2021-07-03	Destiny Drug shop	High malaria transmission setting	Male	Drug shop	Yes	No	No	Yes	Yes	Yes	No	No	No		No	Yes	2000	Yes	No	Peasant farmers	No formal education
A487	2021-07-03	Destiny Drug shop	High malaria transmission setting	Male	Drug shop	Yes	No	No	Yes	Yes	Yes	No	No	No		No	No	2000	Yes	No	Peasant farmers	Primary education
A488	2021-07-03	Destiny Drug shop	High malaria transmission setting	Female	Drug shop	Yes	No	No	Yes	Yes	Yes	No	No	No		Yes	No	4000	Yes	Yes	Others	Primary education
A489	2021-07-03	Destiny Drug shop	High malaria transmission setting	Male	Drug shop	Yes	No	No	Yes	Yes	Yes	No	No	No		Yes	Yes	3500	Yes	Yes	Others	Tertiary education
A490	2021-07-03	Destiny Drug shop	High malaria transmission setting	Male	Drug shop	Yes	No	No	Yes	Yes	Yes	No	No	No		Yes	No	4000	No	Yes	Peasant farmers	Primary education
A491	2021-07-05	Yot Kom D.shop	High malaria transmission setting	Male	Drug shop	Yes	No	Yes	Yes	Yes	Yes	No	Yes	Yes	Microscopy	Yes	No	4000	No	Yes	Peasant farmers	No formal education
A492	2021-07-05	Yot Kom D.shop	High malaria transmission setting	Male	Drug shop	Yes	No	No	Yes	Yes	Yes	Yes	Yes	Yes	Microscopy	Yes	Yes	4000	Yes	Yes	Business	Post primary
A493	2021-07-05	Yot Kom D.shop	High malaria transmission setting	Male	Drug shop	Yes	No	Yes	Yes	Yes	Yes	Yes	Yes	Yes	Microscopy	Yes	No	4000	No	Yes	Business	Primary education
A494	2021-07-05	Yot Kom D.shop	High malaria transmission setting	Male	Drug shop	Yes	No	Yes	No	Yes	Yes	Yes	Yes	Yes	Microscopy	Yes	Yes	4000	No	Yes	Business	Primary education
A495	2021-07-05	Yot Kom D.shop	High malaria transmission setting	Male	Drug shop	Yes	No	Yes	Yes	Yes	Yes	No	No	No		Yes	Yes	4000	No	Yes	Business	No formal education
A496	2021-07-05	Yot Kom D.shop	High malaria transmission setting	Female	Drug shop	Yes	No	Yes	Yes	Yes	Yes	No	No	No		Yes	Yes	4000	No	Yes	Others	Post primary
A497	2021-07-05	Yot Kom D.shop	High malaria transmission setting	Male	Drug shop	Yes	No	Yes	Yes	Yes	Yes	No	Yes	Yes	mRDT	Yes	Yes	4000	No	Yes	Formal employment	Post primary
A498	2021-07-05	Yot Kom D.shop	High malaria transmission setting	Male	Drug shop	No	Yes	Yes	Yes	Yes	Yes	No	No	No		Yes	Yes	4000	No	Yes	Peasant farmers	No formal education
A499	2021-07-05	Yot Kom D.shop	High malaria transmission setting	Male	Drug shop	Yes	No	Yes	Yes	Yes	Yes	No	No	No		Yes	Yes	4000	No	Yes	Peasant farmers	No formal education
A500	2021-07-05	Yot Kom D.shop	High malaria transmission setting	Male	Drug shop	Yes	No	Yes	Yes	Yes	Yes	No	No	No		Yes	Yes	4000	No	Yes	Peasant farmers	No formal education
A501	2021-07-03	ST. Ambrose D.shop	High malaria transmission setting	Male	Drug shop	Yes	No	No	Yes	Yes	Yes	Yes	Yes	Yes	Microscopy	Yes	No	4000	No	Yes	Peasant farmers	Primary education
A502	2021-07-03	ST. Ambrose D.shop	High malaria transmission setting	Male	Drug shop	Yes	No	No	Yes	Yes	Yes	No	No	No		Yes	No	4000	No	Yes	Peasant farmers	Primary education
A503	2021-07-03	ST. Ambrose D.shop	High malaria transmission setting	Female	Drug shop	Yes	No	No	Yes	Yes	Yes	Yes	Yes	Yes	Microscopy	Yes	No	4000	No	Yes	Others	Post primary
A504	2021-07-03	ST. Ambrose D.shop	High malaria transmission setting	Female	Drug shop	Yes	No	No	Yes	Yes	Yes	Yes	Yes	Yes	Microscopy	Yes	No	4000	No	Yes	Formal employment	Tertiary education
A505	2021-07-03	ST. Ambrose D.shop	High malaria transmission setting	Female	Drug shop	Yes	No	No	Yes	Yes	Yes	Yes	Yes	Yes	Microscopy	Yes	No	5000	No	Yes	Formal employment	Tertiary education
A506	2021-07-03	ST. Ambrose D.shop	High malaria transmission setting	Male	Drug shop	Yes	No	No	Yes	Yes	Yes	Yes	Yes	Yes	Microscopy	Yes	No	4000	No	Yes	Peasant farmers	Primary education
A507	2021-07-08	Medisaf D.shop	High malaria transmission setting	Male	Drug shop	Yes	Yes	No	No	Yes	Yes	No	Yes	Yes	mRDT	Yes	No	4000	No	Yes	Others	No formal education
A508	2021-07-08	Medisaf D.shop	High malaria transmission setting	Female	Drug shop	Yes	No	Yes	Yes	Yes	Yes	No	Yes	Yes	mRDT	Yes	No	4000	No	Yes	Peasant farmers	No formal education
A509	2021-07-08	Medisaf D.shop	High malaria transmission setting	Female	Drug shop	Yes	Yes	No	No	Yes	Yes	No	No	No		No	No	1000	No	No	Others	No formal education
A510	2021-07-08	Medisaf D.shop	High malaria transmission setting	Female	Drug shop	Yes	Yes	No	No	Yes	Yes	No	No	No		No	No	1000	No	No	Others	No formal education
A511	2021-07-08	Medisaf D.shop	High malaria transmission setting	Female	Drug shop	Yes	Yes	No	Yes	Yes	Yes	No	Yes	Yes	mRDT	Yes	No	4000	No	Yes	Peasant farmers	No formal education
A512	2021-07-08	Medisaf D.shop	High malaria transmission setting	Female	Drug shop	Yes	Yes	No	Yes	Yes	Yes	No	No	No		Yes	No	4000	No	Yes	Others	No formal education
A513	2021-07-08	Medisaf D.shop	High malaria transmission setting	Male	Drug shop	Yes	No	Yes	Yes	Yes	Yes	No	Yes	Yes	mRDT	Yes	No	4000	No	Yes	Peasant farmers	No formal education
A514	2021-07-08	Medisaf D.shop	High malaria transmission setting	Male	Drug shop	Yes	No	No	No	Yes	Yes	No	Yes	Yes	mRDT	No	No	1200	No	No	Peasant farmers	No formal education
A515	2021-07-08	Medisaf D.shop	High malaria transmission setting	Female	Drug shop	Yes	No	No	No	Yes	Yes	No	Yes	Yes	mRDT	Yes	No	4000	No	Yes	Business	Primary education
A516	2021-07-08	Medisaf D.shop	High malaria transmission setting	Male	Drug shop	Yes	Yes	No	Yes	Yes	Yes	No	Yes	Yes	mRDT	Yes	No	4000	No	Yes	Others	No formal education
A517	2021-07-08	Medisaf D.shop	High malaria transmission setting	Male	Drug shop	Yes	No	No	Yes	Yes	Yes	No	Yes	Yes	mRDT	Yes	No	7000	No	Yes	Peasant farmers	No formal education
A518	2021-07-08	Medisaf D.shop	High malaria transmission setting	Female	Drug shop	Yes	No	No	Yes	Yes	Yes	No	No	No		No	No	2400	No	No	Others	Primary education
A519	2021-07-08	Medisaf D.shop	High malaria transmission setting	Female	Drug shop	Yes	Yes	No	No	Yes	Yes	No	Yes	Yes	mRDT	Yes	No	5000	No	Yes	Others	Primary education
A520	2021-07-08	Medisaf D.shop	High malaria transmission setting	Female	Drug shop	Yes	Yes	No	Yes	Yes	Yes	No	Yes	Yes	mRDT	Yes	No	4000	No	Yes	Others	No formal education
A521	2021-07-08	Medisaf D.shop	High malaria transmission setting	Female	Drug shop	Yes	No	Yes	No	Yes	Yes	No	No	No		No	No	2000	No	No	Peasant farmers	Primary education
A522	2021-07-08	Medisaf D.shop	High malaria transmission setting	Female	Drug shop	Yes	Yes	No	No	Yes	Yes	No	Yes	Yes	mRDT	Yes	No	4000	No	Yes	Peasant farmers	Primary education
A523	2021-07-08	Medisaf D.shop	High malaria transmission setting	Female	Drug shop	Yes	No	Yes	Yes	Yes	Yes	No	Yes	Yes	mRDT	Yes	No	4000	No	Yes	Peasant farmers	Tertiary education
A524	2021-07-08	Medisaf D.shop	High malaria transmission setting	Female	Drug shop	Yes	No	No	Yes	Yes	Yes	No	Yes	Yes	mRDT	Yes	No	4000	No	Yes	Peasant farmers	Primary education
A525	2021-07-08	Medisaf D.shop	High malaria transmission setting	Male	Drug shop	Yes	No	No	Yes	Yes	Yes	No	Yes	Yes	mRDT	Yes	No	4000	No	Yes	Formal employment	Tertiary education
A526	2021-07-08	Medisaf D.shop	High malaria transmission setting	Male	Drug shop	Yes	No	No	Yes	Yes	Yes	No	Yes	Yes	mRDT	Yes	No	4000	No	Yes	Peasant farmers	No formal education
A527	2021-07-08	Look far D.shop	High malaria transmission setting	Female	Drug shop	Yes	No	Yes	Yes	Yes	Yes	No	No	No		No	No	1600	Yes	No	Peasant farmers	Post primary
A528	2021-07-08	LIFE CARE DRUG SHOP	High malaria transmission setting	Female	Drug shop	Yes	No	No	Yes	Yes	Yes	Yes	Yes	Yes	mRDT	No	No	1600	No	No	Peasant farmers	Post primary
A529	2021-07-08	LIFE CARE DRUG SHOP	High malaria transmission setting	Male	Drug shop	Yes	No	No	No	Yes	Yes	No	No	No		No	No	1600	No	No	Formal employment	Tertiary education
A530	2021-07-08	LIFE CARE DRUG SHOP	High malaria transmission setting	Female	Drug shop	Yes	No	No	Yes	Yes	Yes	Yes	Yes	Yes	mRDT	No	No	1600	No	No	Peasant farmers	No formal education
A531	2021-07-08	LIFE CARE DRUG SHOP	High malaria transmission setting	Female	Drug shop	Yes	No	No	No	Yes	Yes	Yes	Yes	Yes	mRDT	Yes	No	4000	No	Yes	Formal employment	Tertiary education
A532	2021-07-08	LIFE CARE DRUG SHOP	High malaria transmission setting	Male	Drug shop	Yes	No	No	Yes	Yes	Yes	Yes	Yes	Yes	mRDT	No	No	2400	No	No	Peasant farmers	Primary education
A533	2021-07-08	LIFE CARE DRUG SHOP	High malaria transmission setting	Female	Drug shop	Yes	No	No	Yes	Yes	Yes	Yes	Yes	Yes	mRDT	No	No	2000	No	No	Peasant farmers	No formal education
A534	2021-07-08	LIFE CARE DRUG SHOP	High malaria transmission setting	Male	Drug shop	Yes	No	No	Yes	Yes	Yes	Yes	Yes	Yes	mRDT	Yes	No	4800	No	Yes	Business	Primary education
A535	2021-07-08	LIFE CARE DRUG SHOP	High malaria transmission setting	Male	Drug shop	No	No	No	Yes	Yes	Yes	Yes	Yes	Yes	mRDT	No	No	1200	No	No	Peasant farmers	No formal education
A536	2021-07-08	LIFE CARE DRUG SHOP	High malaria transmission setting	Female	Drug shop	Yes	No	No	No	Yes	Yes	No	No	No		No	No	2000	No	No	Peasant farmers	Primary education
A537	2021-07-08	LIFE CARE DRUG SHOP	High malaria transmission setting	Female	Drug shop	Yes	No	No	No	Yes	Yes	Yes	Yes	Yes	mRDT	No	No	1600	No	No	Peasant farmers	Post primary
A538	2021-07-08	LIFE CARE DRUG SHOP	High malaria transmission setting	Female	Drug shop	Yes	No	No	Yes	Yes	Yes	Yes	Yes	Yes	mRDT	No	No	1600	No	No	Peasant farmers	Primary education
A539	2021-07-08	LIFE CARE DRUG SHOP	High malaria transmission setting	Female	Drug shop	Yes	No	No	Yes	Yes	Yes	Yes	Yes	Yes	mRDT	No	No	1600	No	No	Others	Post primary
A540	2021-07-08	LIFE CARE DRUG SHOP	High malaria transmission setting	Female	Drug shop	Yes	No	No	Yes	Yes	Yes	Yes	Yes	Yes	mRDT	No	No	1600	No	No	Peasant farmers	Primary education
A541	2021-07-08	LIFE CARE DRUG SHOP	High malaria transmission setting	Female	Drug shop	No	No	Yes	No	Yes	Yes	No	No	No		No	No	1400	No	No	Peasant farmers	No formal education
A542	2021-07-08	LIFE CARE DRUG SHOP	High malaria transmission setting	Female	Drug shop	Yes	No	No	Yes	Yes	Yes	Yes	Yes	Yes	mRDT	No	No	2000	No	No	Peasant farmers	Primary education
A543	2021-07-08	LIFE CARE DRUG SHOP	High malaria transmission setting	Female	Drug shop	Yes	No	No	Yes	Yes	Yes	No	No	No		No	No	2400	No	No	Peasant farmers	Post primary
A544	2021-07-08	LIFE CARE DRUG SHOP	High malaria transmission setting	Male	Drug shop	No	No	Yes	No	Yes	Yes	No	No	No		No	No	1600	No	No	Peasant farmers	No formal education
A545	2021-07-08	LIFE CARE DRUG SHOP	High malaria transmission setting	Female	Drug shop	Yes	No	No	Yes	Yes	Yes	No	No	No		No	No	2000	No	No	Peasant farmers	Primary education
A546	2021-07-08	LIFE CARE DRUG SHOP	High malaria transmission setting	Female	Drug shop	Yes	No	No	Yes	Yes	Yes	No	No	No		No	No	2000	No	No	Peasant farmers	Primary education
A547	2021-07-08	LIFE CARE DRUG SHOP	High malaria transmission setting	Female	Drug shop	Yes	No	No	Yes	Yes	Yes	Yes	Yes	Yes	mRDT	No	No	1600	No	No	Peasant farmers	No formal education
A548	2021-07-09	ALTON DRUG SHOP	High malaria transmission setting	Female	Drug shop	Yes	Yes	No	Yes	Yes	Yes	No	Yes	Yes	mRDT	Yes	No	10000	Yes	No	Formal employment	Tertiary education
A549	2021-07-09	ALTON DRUG SHOP	High malaria transmission setting	Male	Drug shop	Yes	Yes	No	No	Yes	Yes	No	Yes	Yes	Microscopy	Yes	Yes	6000	Yes	No	Business	Post primary
A550	2021-07-09	ALTON DRUG SHOP	High malaria transmission setting	Male	Drug shop	Yes	No	Yes	Yes	Yes	Yes	No	Yes	Yes	mRDT	Yes	Yes	4000	No	Yes	Others	Post primary
A551	2021-07-06	Yot Kom D.shop	High malaria transmission setting	Female	Drug shop	Yes	No	No	Yes	Yes	Yes	No	No	No		Yes	No	4000	No	Yes	Others	Post primary
A552	2021-07-06	Yot Kom D.shop	High malaria transmission setting	Female	Drug shop	Yes	No	Yes	Yes	Yes	Yes	No	No	No		Yes	No	4000	No	Yes	Peasant farmers	Primary education
A553	2021-07-06	Yot Kom D.shop	High malaria transmission setting	Female	Drug shop	Yes	No	Yes	Yes	Yes	Yes	No	Yes	Yes	mRDT	Yes	No	4000	Yes	Yes	Peasant farmers	Primary education
A554	2021-07-06	Yot Kom D.shop	High malaria transmission setting	Male	Drug shop	Yes	No	Yes	Yes	Yes	Yes	No	Yes	Yes	Microscopy	Yes	No	4000	No	Yes	Business	Primary education
A555	2021-07-06	Yot Kom D.shop	High malaria transmission setting	Male	Drug shop	Yes	No	Yes	Yes	Yes	Yes	No	No	No		Yes	No	4000	No	Yes	Others	Primary education
A556	2021-07-05	Yot Kom D.shop	High malaria transmission setting	Male	Drug shop	Yes	No	Yes	Yes	Yes	Yes	No	Yes	Yes	mRDT	Yes	Yes	4000	Yes	Yes	Business	Primary education
A557	2021-07-05	Yot Kom D.shop	High malaria transmission setting	Male	Drug shop	Yes	No	No	Yes	Yes	Yes	No	Yes	Yes	mRDT	No	Yes	1000	Yes	No	Others	No formal education
A558	2021-07-05	Yot Kom D.shop	High malaria transmission setting	Female	Drug shop	Yes	No	Yes	Yes	Yes	Yes	No	No	No		Yes	Yes	4000	Yes	Yes	Others	Post primary
A559	2021-07-05	Yot Kom D.shop	High malaria transmission setting	Male	Drug shop	Yes	No	Yes	Yes	Yes	Yes	Yes	Yes	Yes	mRDT	Yes	Yes	4000	No	Yes	Others	No formal education
A560	2021-07-05	Yot Kom D.shop	High malaria transmission setting	Male	Drug shop	Yes	No	Yes	No	Yes	Yes	No	No	No		Yes	Yes	4000	Yes	Yes	Business	Primary education
A561	2021-07-08	Look Far D.shop	High malaria transmission setting	Male	Drug shop	Yes	No	Yes	Yes	Yes	Yes	No	No	No		No	No	1600	No	No	Peasant farmers	Primary education
A562	2021-07-08	Look Far D.shop	High malaria transmission setting	Female	Drug shop	No	No	Yes	Yes	Yes	Yes	No	No	No		No	No	2600	No	No	Peasant farmers	No formal education
A563	2021-07-08	Look Far D.shop	High malaria transmission setting	Male	Drug shop	Yes	No	No	Yes	Yes	Yes	No	No	No		No	No	2000	No	No	Peasant farmers	Primary education
A564	2021-07-08	Look Far D.shop	High malaria transmission setting	Male	Drug shop	Yes	No	Yes	No	Yes	Yes	No	No	No		No	No	4500	No	No	Peasant farmers	No formal education
A565	2021-07-08	Look Far D.shop	High malaria transmission setting	Male	Drug shop	Yes	No	Yes	Yes	Yes	No	No	No	No					No	No	Others	No formal education
A566	2021-07-08	Look Far D.shop	High malaria transmission setting	Female	Drug shop	Yes	No	Yes	Yes	Yes	Yes	No	No	No		No	No	2000	No	No	Others	Primary education
A567	2021-07-08	Look Far D.shop	High malaria transmission setting	Male	Drug shop	Yes	No	No	No	Yes	No	No	No	No					No	No	Peasant farmers	No formal education
A568	2021-07-08	Look Far D.shop	High malaria transmission setting	Male	Drug shop	Yes	No	Yes	Yes	Yes	Yes	No	No	No		Yes	No	3400	No	No	Peasant farmers	No formal education
A569	2021-07-08	Look Far D.shop	High malaria transmission setting	Male	Drug shop	Yes	No	No	Yes	Yes	Yes	No	No	No		No	No	3000	No	No	Peasant farmers	No formal education
A570	2021-07-08	Look Far D.shop	High malaria transmission setting	Female	Drug shop	Yes	No	Yes	Yes	Yes	Yes	No	No	No		No	No	3000	No	No	Peasant farmers	Primary education
A571	2021-07-08	Look Far D.shop	High malaria transmission setting	Male	Drug shop	Yes	No	Yes	Yes	Yes	Yes	No	Yes	Yes	mRDT	No	No	800	No	No	Peasant farmers	No formal education
A572	2021-07-08	Look Far D.shop	High malaria transmission setting	Male	Drug shop	Yes	No	Yes	Yes	Yes	Yes	No	No	No		No	No	2400	No	No	Peasant farmers	No formal education
A573	2021-07-08	Look Far D.shop	High malaria transmission setting	Male	Drug shop	Yes	No	Yes	Yes	Yes	Yes	No	No	No		No	No	2400	No	No	Business	No formal education
A574	2021-07-08	Look Far D.shop	High malaria transmission setting	Male	Drug shop	Yes	No	No	Yes	Yes	Yes	No	No	No		Yes	No	4500	No	Yes	Business	No formal education
A575	2021-07-08	Look Far D.shop	High malaria transmission setting	Female	Drug shop	Yes	No	Yes	Yes	Yes	Yes	No	No	No		Yes	No	4500	No	Yes	Peasant farmers	Post primary
A576	2021-07-08	Look Far D.shop	High malaria transmission setting	Female	Drug shop	Yes	No	Yes	Yes	Yes	Yes	No	No	No		Yes	No	4500	No	Yes	Peasant farmers	No formal education
A577	2021-07-08	Look Far D.shop	High malaria transmission setting	Male	Drug shop	Yes	No	Yes	Yes	Yes	Yes	No	No	No		No	No	800	No	No	Others	No formal education
A578	2021-07-08	Look Far D.shop	High malaria transmission setting	Male	Drug shop	Yes	No	Yes	Yes	Yes	Yes	Yes	Yes	Yes	mRDT	No	No	800	No	No	Peasant farmers	No formal education
A579	2021-07-08	Look Far D.shop	High malaria transmission setting	Female	Drug shop	Yes	No	Yes	Yes	Yes	Yes	No	No	No		No	No	1600	No	No	Peasant farmers	No formal education
A580	2021-07-09	ALTON DRUG SHOP	High malaria transmission setting	Male	Drug shop	Yes	Yes	No	No	Yes	Yes	No	Yes	Yes	mRDT	Yes	Yes	3500	No	Yes	Others	Post primary
A581	2021-07-09	ALTON DRUG SHOP	High malaria transmission setting	Female	Drug shop	Yes	Yes	No	No	Yes	Yes	No	Yes	Yes	mRDT	Yes	Yes	4000	No	Yes	Business	Primary education
A582	2021-07-10	Welo Medicare D.shop	High malaria transmission setting	Male	Drug shop	No	No	No	Yes	Yes	Yes	No	No	No		Yes	No	4000	No	Yes	Peasant farmers	No formal education
A583	2021-07-10	Welo Medicare D.shop	High malaria transmission setting	Female	Drug shop	Yes	No	Yes	Yes	Yes	Yes	No	Yes	Yes	mRDT	Yes	No	4000	No	Yes	Peasant farmers	No formal education
A584	2021-07-10	Welo Medicare D.shop	High malaria transmission setting	Male	Drug shop	Yes	No	Yes	Yes	Yes	Yes	No	Yes	Yes	mRDT	Yes	No	4000	Yes	Yes	Others	Primary education
A585	2021-07-20	Welo Medicare D.shop	High malaria transmission setting	Male	Drug shop	Yes	No	Yes	Yes	Yes	Yes	No	No	No		No	Yes	3000	No	No	Peasant farmers	No formal education
A586	2021-07-10	Welo Medicare D.shop	High malaria transmission setting	Male	Drug shop	Yes	No	Yes	No	Yes	Yes	No	Yes	Yes	mRDT	No	No	2000	No	No	Formal employment	Post primary
A587	2021-07-10	Welo Medicare D.shop	High malaria transmission setting	Male	Drug shop	Yes	No	Yes	Yes	Yes	Yes	No	No	No		Yes	No	2000	No	Yes	Peasant farmers	Primary education
A588	2021-07-10	Welo Medicare D.shop	High malaria transmission setting	Female	Drug shop	Yes	No	Yes	No	Yes	Yes	No	No	No		Yes	No	4000	Yes	Yes	Others	Post primary
A589	2021-07-10	Welo Medicare D.shop	High malaria transmission setting	Female	Drug shop	Yes	No	No	Yes	Yes	Yes	No	No	No		Yes	No	4000	No	Yes	Others	Post primary
A590	2021-07-10	Welo Medicare D.shop	High malaria transmission setting	Female	Drug shop	Yes	No	Yes	Yes	Yes	Yes	No	No	No		Yes	No	4000	No	Yes	Peasant farmers	No formal education
A591	2021-07-10	Welo Medicare D.shop	High malaria transmission setting	Male	Drug shop	Yes	No	Yes	No	Yes	Yes	No	No	No		Yes	No	4000	No	Yes	Others	Primary education
A592	2021-07-10	Welo Medicare D.shop	High malaria transmission setting	Female	Drug shop	Yes	No	Yes	Yes	Yes	Yes	No	No	No		No	No	1000	Yes	No	Peasant farmers	No formal education
A593	2021-07-10	Welo Medicare D.shop	High malaria transmission setting	Female	Drug shop	Yes	No	Yes	No	Yes	Yes	No	No	No		Yes	No	4000	Yes	Yes	Peasant farmers	Primary education
A594	2021-07-10	Welo Medicare D.shop	High malaria transmission setting	Female	Drug shop	Yes	No	Yes	Yes	Yes	Yes	No	No	No		Yes	No	4000	No	Yes	Peasant farmers	No formal education
A595	2021-07-10	Welo Medicare D.shop	High malaria transmission setting	Male	Drug shop	No	No	Yes	Yes	Yes	Yes	No	No	No		No	No	1000	Yes	No	Peasant farmers	Primary education
A596	2021-07-10	Welo Medicare D.shop	High malaria transmission setting	Male	Drug shop	Yes	No	Yes	Yes	Yes	Yes	No	Yes	Yes	mRDT	Yes	No	4000	Yes	Yes	Others	Primary education
A597	2021-07-10	Welo Medicare D.shop	High malaria transmission setting	Female	Drug shop	Yes	No	Yes	Yes	Yes	Yes	No	No	No		Yes	Yes	4000	Yes	Yes	Peasant farmers	Primary education
A598	2021-07-10	Welo Medicare D.shop	High malaria transmission setting	Male	Drug shop	Yes	No	Yes	Yes	Yes	Yes	No	Yes	Yes	mRDT	No	No	2000	Yes	No	Peasant farmers	Post primary
A599	2021-07-10	Welo Medicare D.shop	High malaria transmission setting	Male	Drug shop	No	No	Yes	Yes	Yes	Yes	No	No	No		Yes	No	4000	No	Yes	Peasant farmers	Primary education
A600	2021-07-10	Welo Medicare D.shop	High malaria transmission setting	Male	Drug shop	Yes	No	Yes	No	Yes	Yes	No	Yes	Yes	mRDT	No	No	1000	Yes	No	Peasant farmers	No formal education
A601	2021-07-10	Welo Medicare D.shop	High malaria transmission setting	Male	Drug shop	Yes	No	Yes	Yes	Yes	Yes	No	Yes	Yes	mRDT	No	No	2000	No	No	Peasant farmers	Primary education
A602	2021-07-10	Welo Medicare D.shop	High malaria transmission setting	Female	Drug shop	Yes	No	Yes	Yes	Yes	Yes	No	Yes	Yes	mRDT	No	No	2000	Yes	No	Others	Primary education
A603	2021-07-09	ALTON DRUG SHOP	High malaria transmission setting	Male	Drug shop	Yes	Yes	No	No	Yes	Yes	No	Yes	No		Yes	Yes	4000	No	Yes	Others	Primary education
A604	2021-07-12	ALTON DRUG SHOP	High malaria transmission setting	Male	Drug shop	Yes	No	Yes	No	Yes	Yes	No	Yes	Yes	mRDT	Yes	No	10000	No	Yes	Business	Post primary
A605	2021-07-12	ALTON DRUG SHOP	High malaria transmission setting	Male	Drug shop	Yes	No	Yes	Yes	Yes	Yes	No	Yes	Yes	mRDT	Yes	Yes	5000	No	Yes	Others	Primary education
A606	2021-07-12	ALTON DRUG SHOP	High malaria transmission setting	Male	Drug shop	Yes	No	Yes	Yes	Yes	Yes	No	Yes	Yes	mRDT	Yes	Yes	4000	No	Yes	Peasant farmers	Primary education
A607	2021-07-12	ALTON DRUG SHOP	High malaria transmission setting	Female	Drug shop	Yes	No	No	Yes	Yes	Yes	No	No	No		Yes	No	10000	No	Yes	Peasant farmers	Primary education
A608	2021-07-12	ALTON DRUG SHOP	High malaria transmission setting	Male	Drug shop	Yes	No	Yes	No	Yes	Yes	No	No	No		Yes	Yes	4000	No	Yes	Peasant farmers	Post primary
T609	2021-07-13	Karibu Pharmacy	High malaria transmission setting	Female	Pharmacy	Yes	No	Yes	Yes	Yes	Yes	No	No	No		Yes	No	3500	No	Yes	Business	Tertiary education
T610	2021-07-13	Karibu Pharmacy	High malaria transmission setting	Male	Pharmacy	Yes	No	No	Yes	Yes	Yes	No	Yes	Yes	mRDT	Yes	No	12000	No	Yes	Formal employment	Tertiary education
T611	2021-07-13	Karibu Pharmacy	High malaria transmission setting	Male	Pharmacy	Yes	No	Yes	No	Yes	Yes	No	Yes	Yes	Microscopy	Yes	No	15000	No	Yes	Others	Tertiary education
T612	2021-07-13	Karibu Pharmacy	High malaria transmission setting	Male	Pharmacy	Yes	No	Yes	No	Yes	Yes	No	No	No		Yes	Yes	4000	No	Yes	Others	Tertiary education
T613	2021-07-13	Karibu Pharmacy	High malaria transmission setting	Male	Pharmacy	Yes	No	Yes	No	Yes	Yes	No	No	No		Yes	No	3000	No	Yes	Business	Tertiary education
T615	2021-07-13	Karibu Pharmacy	High malaria transmission setting	Female	Pharmacy	Yes	No	Yes	No	Yes	Yes	No	No	No		Yes	No	3500	No	Yes	Business	No formal education
T615	2021-07-13	Karibu Pharmacy	High malaria transmission setting	Male	Pharmacy	No	No	Yes	Yes	Yes	Yes	No	No	No		Yes	No	3000	No	Yes	Business	Post primary
T616	2021-07-13	Karibu Pharmacy	High malaria transmission setting	Male	Pharmacy	Yes	No	Yes	No	Yes	Yes	No	No	No		Yes	No	3500	No	Yes	Peasant farmers	Primary education
T617	2021-07-13	Karibu Pharmacy	High malaria transmission setting	Male	Pharmacy	Yes	No	Yes	Yes	Yes	No	No	Yes	Yes	mRDT				No	Yes	Business	Tertiary education
T618	2021-07-13	Karibu Pharmacy	High malaria transmission setting	Male	Pharmacy	Yes	No	Yes	Yes	Yes	Yes	No	No	No		Yes	No	3500	No	Yes	Business	Tertiary education
T619	2021-07-13	Karibu Pharmacy	High malaria transmission setting	Female	Pharmacy	Yes	No	Yes	Yes	Yes	Yes	No	Yes	Yes	mRDT	Yes	Yes	3500	Yes	Yes	Formal employment	Tertiary education
T620	2021-07-13	Karibu Pharmacy	High malaria transmission setting	Male	Pharmacy	Yes	No	Yes	No	Yes	Yes	No	No	No		No	Yes	2000	No	No	Business	Post primary
T621	2021-07-13	Karibu Pharmacy	High malaria transmission setting	Male	Pharmacy	Yes	Yes	No	Yes	Yes	Yes	No	Yes	Yes	mRDT	No	Yes	1000	No	No	Business	Tertiary education
T622	2021-07-13	Karibu Pharmacy	High malaria transmission setting	Female	Pharmacy	Yes	No	Yes	Yes	Yes	Yes	No	Yes	Yes	Microscopy	Yes	Yes	3500	Yes	Yes	Others	Post primary
T623	2021-07-13	Karibu Pharmacy	High malaria transmission setting	Male	Pharmacy	Yes	No	No	Yes	Yes	Yes	Yes	Yes	Yes	mRDT	No	Yes	2000	No	No	Formal employment	No formal education
T624	2021-07-13	Karibu Pharmacy	High malaria transmission setting	Male	Pharmacy	Yes	No	Yes	Yes	Yes	Yes	No	Yes	Yes	mRDT	Yes	Yes	3500	No	Yes	Formal employment	Tertiary education
T625	2021-07-13	Karibu Pharmacy	High malaria transmission setting	Male	Pharmacy	Yes	No	Yes	Yes	Yes	Yes	No	Yes	Yes	mRDT	No	Yes	2000	No	No	Business	Post primary
T626	2021-07-13	Karibu Pharmacy	High malaria transmission setting	Male	Pharmacy	Yes	No	Yes	Yes	Yes	Yes	No	Yes	Yes	mRDT	No	Yes	3500	No	No	Peasant farmers	Primary education
T627	2021-07-13	Karibu Pharmacy	High malaria transmission setting	Female	Pharmacy	Yes	No	Yes	No	Yes	Yes	No	Yes	Yes	mRDT		Yes	3000	No	Yes	Formal employment	Tertiary education
T628	2021-07-13	Karibu Pharmacy	High malaria transmission setting	Male	Pharmacy	No	No	Yes	Yes	Yes	Yes	No	No	No		Yes	Yes	3500	No	Yes	Formal employment	Tertiary education
T620	2021-07-13	Karibu Pharmacy	High malaria transmission setting	Female	Pharmacy	Yes	No	No	Yes	Yes	Yes	No	Yes	Yes	mRDT	Yes	No	3500	No	Yes	Business	Tertiary education
T630	2021-07-13	Karibu Pharmacy	High malaria transmission setting	Male	Pharmacy	Yes	No	No	Yes	Yes	Yes	No	Yes	Yes	mRDT	Yes	Yes	3500	Yes	Yes	Others	Post primary
T631	2021-07-13	Karibu Pharmacy	High malaria transmission setting	Male	Pharmacy	Yes	No	Yes	Yes	Yes	Yes	No	Yes	Yes	mRDT	Yes	No	3500	No	Yes	Business	No formal education
T632	2021-07-13	Karibu Pharmacy	High malaria transmission setting	Male	Pharmacy	Yes	No	No	No	Yes	Yes	No	Yes	Yes	mRDT	No	No	2000	No	No	Business	Post primary
T633	2021-07-13	Karibu Pharmacy	High malaria transmission setting	Female	Pharmacy	Yes	Yes	No	Yes	Yes	Yes	No	No	No		Yes	No	3500	No	Yes	Others	Post primary
T634	2021-07-13	Karibu Pharmacy	High malaria transmission setting	Male	Pharmacy	Yes	No	Yes	No	Yes	Yes	No	No	No		Yes	No	3500	No	Yes	Business	No formal education
T635	2021-07-13	Karibu Pharmacy	High malaria transmission setting	Male	Pharmacy	Yes	No	No	Yes	Yes	Yes	No	No	No		Yes	No	3500	No	Yes	Business	Post primary
T636	2021-07-13	Karibu Pharmacy	High malaria transmission setting	Female	Pharmacy	Yes	No	No	Yes	Yes	Yes	No	Yes	Yes	mRDT	Yes	No	3500	No	Yes	Business	Post primary
T637	2021-07-13	Karibu Pharmacy	High malaria transmission setting	Male	Pharmacy	Yes	No	No	Yes	Yes	Yes	No	Yes	Yes	mRDT	Yes	No	3500	No	Yes	Business	Primary education
T638	2021-07-13	New Life Pharmacy	High malaria transmission setting	Female	Pharmacy	Yes	No	No	Yes	Yes	Yes	No	No	No		Yes	Yes	2000	Yes	Yes	Formal employment	Tertiary education
T639	2021-07-13	New Life Pharmacy	High malaria transmission setting	Male	Pharmacy	Yes	No	No	No	Yes	Yes	No	No	No			Yes	2000	No	Yes	Others	Tertiary education
T640	2021-07-13	New Life Pharmacy	High malaria transmission setting	Female	Pharmacy	Yes	No	No	No	Yes	Yes	No	No	No		Yes	No	9000	No	Yes	Formal employment	Tertiary education
T641	2021-07-13	New Life Pharmacy	High malaria transmission setting	Female	Pharmacy	Yes	No	No	No	Yes	Yes	No	No	No		Yes	No	2400	No	Yes	Others	Primary education
T642	2021-07-13	New Life Pharmacy	High malaria transmission setting	Male	Pharmacy	Yes	No	No	Yes	Yes	Yes	No	No	No		Yes	Yes	2000	No	Yes	Formal employment	Tertiary education
T643	2021-07-13	New Life Pharmacy	High malaria transmission setting	Male	Pharmacy	Yes	No	No	Yes	Yes	Yes	No	No	No		Yes	Yes	2000	No	Yes	Business	No formal education
T644	2021-07-13	New Life Pharmacy	High malaria transmission setting	Male	Pharmacy	Yes	No	No	Yes	Yes	Yes	No	No	No		Yes	Yes	2000	No	Yes	Others	Tertiary education
T645	2021-07-13	New Life Pharmacy	High malaria transmission setting	Female	Pharmacy	Yes	No	No	Yes	Yes	Yes	No	No	No		Yes	No	3000	No	Yes	Formal employment	Tertiary education
T646	2021-07-13	Life Care Pharmacy	High malaria transmission setting	Female	Pharmacy	Yes	No	No	Yes	Yes	Yes	No	No	No		Yes	Yes	2000	Yes	Yes	Business	Post primary
T647	2021-07-13	New Life Pharmacy	High malaria transmission setting	Female	Pharmacy	Yes	No	No	No	Yes	Yes	No	No	No		Yes	Yes	2000	Yes	Yes	Others	Post primary
T648	2021-07-13	New Life Pharmacy	High malaria transmission setting	Female	Pharmacy	Yes	No	No	No	Yes	Yes	No	No	No		Yes	Yes	2000	No	Yes	Others	Post primary
T649	2021-07-13	New Life Pharmacy	High malaria transmission setting	Female	Pharmacy	Yes	No	No	No	Yes	Yes	No	No	No		Yes	Yes	2000	Yes	Yes	Formal employment	Tertiary education
T650	2021-07-13	New Life Pharmacy	High malaria transmission setting	Female	Pharmacy	Yes	No	No	No	Yes	Yes	No	No	No		Yes	Yes	2000	Yes	Yes	Others	Tertiary education
T651	2021-07-13	Ever save Pharmacy	High malaria transmission setting	Female	Pharmacy	Yes	No	Yes	No	Yes	Yes	No	No	No		Yes	No	3500	No	Yes	Business	No formal education
T652	2021-07-13	Ever save Pharmacy	High malaria transmission setting	Female	Pharmacy	Yes	No	Yes	Yes	Yes	Yes	No	No	No		Yes	No	3500	No	Yes	Business	Primary education
T653	2021-07-13	Ever save Pharmacy	High malaria transmission setting	Female	Pharmacy	Yes	No	Yes	Yes	Yes	Yes	No	No	No		Yes	No	3500	No	Yes	Business	Primary education
T654	2021-07-14	Ever save Pharmacy	High malaria transmission setting	Male	Pharmacy	Yes	No	Yes	Yes	Yes	Yes	Yes	Yes	Yes	mRDT	Yes	No	3500	No	Yes	Formal employment	Post primary
T655	2021-07-13	Ever save Pharmacy	High malaria transmission setting	Female	Pharmacy	No	No	Yes	Yes	Yes	Yes	No	No	No		Yes	No	3500	No	Yes	Business	Post primary
T656	2021-07-13	Ever save Pharmacy	High malaria transmission setting	Male	Pharmacy	Yes	No	Yes	Yes	Yes	Yes	No	No	No		Yes	No	3500	Yes	Yes	Peasant farmers	Tertiary education
T657	2021-07-13	Ever save Pharmacy	High malaria transmission setting	Female	Pharmacy	Yes	No	Yes	Yes	Yes	Yes	No	Yes	Yes	Microscopy	Yes	No	3500	No	Yes	Business	Primary education
T658	2021-07-13	Ever save Pharmacy	High malaria transmission setting	Male	Pharmacy	Yes	No	Yes	Yes	Yes	Yes	No	No	No		Yes	No	3500	No	Yes	Business	Primary education
T659	2021-07-13	Ever save Pharmacy	High malaria transmission setting	Male	Pharmacy	Yes	No	Yes	No	Yes	Yes	No	No	No		Yes	No	3500	No	Yes	Peasant farmers	No formal education
A660	2021-07-13	Ever save Pharmacy	High malaria transmission setting	Female	Pharmacy	Yes	No	Yes	Yes	Yes	Yes	No	No	No		Yes	No	4000	Yes	Yes	Others	No formal education
T661	2021-07-13	Ever save Pharmacy	High malaria transmission setting	Female	Pharmacy	Yes	No	Yes	Yes	Yes	Yes	Yes	Yes	Yes	mRDT	Yes	No	3500	No	Yes	Business	No formal education
T662	2021-07-13	Ever save Pharmacy	High malaria transmission setting	Male	Pharmacy	Yes	No	Yes	Yes	Yes	Yes	No	No	No		Yes	No	3500	No	Yes	Business	Primary education
T663	2021-07-13	Ever save Pharmacy	High malaria transmission setting	Female	Pharmacy	Yes	No	Yes	Yes	Yes	Yes	Yes	Yes	Yes	mRDT	Yes	No	3000	No	Yes	Peasant farmers	Post primary
T664	2021-07-13	Ever save Pharmacy	High malaria transmission setting	Female	Pharmacy	Yes	No	Yes	Yes	Yes	Yes	No	No	No		Yes	No	3000	No	Yes	Others	Post primary
T665	2021-07-13	Ever save Pharmacy	High malaria transmission setting	Female	Pharmacy	Yes	No	Yes	Yes	Yes	Yes	Yes	Yes	Yes	mRDT	Yes	No	3000	No	Yes	Peasant farmers	Primary education
T666	2021-07-13	Ever save Pharmacy	High malaria transmission setting	Female	Pharmacy	Yes	No	Yes	Yes	Yes	Yes	No	No	No		Yes	No	3000	No	Yes	Others	Primary education
T667	2021-07-13	Ever save Pharmacy	High malaria transmission setting	Male	Pharmacy	Yes	No	Yes	Yes	Yes	Yes	No	No	No		Yes	No	3000	No	Yes	Others	Primary education
T668	2021-07-13	Ever save Pharmacy	High malaria transmission setting	Female	Pharmacy	Yes	No	Yes	Yes	Yes	Yes	No	No	No		Yes	No	3000	No	Yes	Peasant farmers	Primary education
T669	2021-07-13	Ever save Pharmacy	High malaria transmission setting	Female	Pharmacy	Yes	No	Yes	Yes	Yes	Yes	No	No	No		Yes	No	3000	Yes	Yes	Business	Primary education
T670	2021-07-13	Ever save Pharmacy	High malaria transmission setting	Female	Pharmacy	Yes	No	Yes	Yes	Yes	Yes	No	No	No		Yes	No	3000	No	Yes	Peasant farmers	No formal education
T671	2021-07-13	New Life Pharmacy	High malaria transmission setting	Male	Pharmacy	Yes	No	No	Yes	Yes	Yes	No	No	No		Yes	Yes	2000	No	Yes	Business	Post primary
T672	2021-07-13	New Life Pharmacy	High malaria transmission setting	Male	Pharmacy	Yes	No	No	No	Yes	Yes	No	No	No		Yes	Yes	2000	No	Yes	Peasant farmers	Tertiary education
T673	2021-07-13	New Life Pharmacy	High malaria transmission setting	Male	Pharmacy	Yes	No	No	Yes	Yes	Yes	No	No	No		Yes	Yes	2000	Yes	Yes	Others	Post primary
T674	2021-07-13	New Life Pharmacy	High malaria transmission setting	Male	Pharmacy	Yes	No	No	Yes	Yes	Yes	No	No	No		Yes	Yes	2000	Yes	Yes	Formal employment	Tertiary education
T675	2021-07-14	New Life Pharmacy	High malaria transmission setting	Male	Pharmacy	Yes	No	No	Yes	Yes	Yes	No	No	No		No	No	1500	No	No	Peasant farmers	No formal education
T676	2021-07-13	New Life Pharmacy	High malaria transmission setting	Female	Pharmacy	Yes	No	No	No	Yes	Yes	No	No	No		Yes	No	3000	No	Yes	Formal employment	Post primary
T677	2021-07-13	New Life Pharmacy	High malaria transmission setting	Female	Pharmacy	Yes	No	No	Yes	Yes	Yes	No	No	No		No	No	14000	Yes	Yes	Formal employment	Tertiary education
T678	2021-07-13	New Life Pharmacy	High malaria transmission setting	Male	Pharmacy	Yes	No	No	Yes	Yes	Yes	No	No	No		Yes	No	5000	Yes	Yes	Others	Post primary
T679	2021-07-13	New Life Pharmacy	High malaria transmission setting	Male	Pharmacy	Yes	No	No	No	Yes	Yes	No	No	No		Yes	No	3000	No	Yes	Business	Post primary
T680	2021-07-13	Humnet Pharmacy	High malaria transmission setting	Female	Pharmacy	Yes	No	No	Yes	Yes	Yes	No	No	No		Yes	No	8700	Yes	Yes	Business	Tertiary education
T681	2021-07-13	Humnet Pharmacy	High malaria transmission setting	Male	Pharmacy	Yes	No	No	Yes	Yes	Yes	No	No	No		Yes	No	8700	Yes	Yes	Others	Post primary
T682	2021-07-13	Humnet Pharmacy	High malaria transmission setting	Male	Pharmacy	Yes	No	No	Yes	Yes	Yes	No	No	No		Yes	No	8700	Yes	Yes	Business	Post primary
T683	2021-07-13	Humnet Pharmacy	High malaria transmission setting	Male	Pharmacy	Yes	No	No	No	Yes	Yes	No	No	No		Yes	No	8700	Yes	Yes	Business	Post primary
T684	2021-07-13	Humnet Pharmacy	High malaria transmission setting	Male	Pharmacy	Yes	No	No	No	Yes	Yes	No	Yes	Yes	mRDT	Yes	No	8700	No	Yes	Business	Post primary
T685	2021-07-13	Humnet Pharmacy	High malaria transmission setting	Female	Pharmacy	Yes	No	No	Yes	Yes	Yes	No	No	No		Yes	No	8700	Yes	Yes	Business	Post primary
T686	2021-07-13	Humnet Pharmacy	High malaria transmission setting	Female	Pharmacy	Yes	No	No	Yes	Yes	Yes	No	No	No		Yes	No	8700	Yes	Yes	Others	Tertiary education
T687	2021-07-13	Humnet Pharmacy	High malaria transmission setting	Male	Pharmacy	Yes	No	No	Yes	Yes	Yes	No	Yes	Yes	mRDT	Yes	No	8700	No	Yes	Business	Post primary
T688	2021-07-13	New Life Pharmacy	High malaria transmission setting	Female	Pharmacy	Yes	No	No	Yes	Yes	Yes	No	No	No		Yes	No	3000	No	Yes	Business	Post primary
T689	2021-07-13	New Life Pharmacy	High malaria transmission setting	Male	Pharmacy	Yes	No	No	Yes	Yes	Yes	No	Yes	Yes	Microscopy	No	No	1500	No	No	Others	Post primary
T690	2021-07-14	New Life Pharmacy	High malaria transmission setting	Male	Pharmacy	Yes	No	No	Yes	Yes	Yes	No	No	No		Yes	No	3000	Yes	Yes	Formal employment	Tertiary education
T691	2021-07-14	New Life Pharmacy	High malaria transmission setting	Male	Pharmacy	Yes	No	No	Yes	Yes	Yes	No	No	No		Yes	No	3000	No	Yes	Formal employment	Tertiary education
T692	2021-07-14	New Life Pharmacy	High malaria transmission setting	Male	Pharmacy	Yes	No	No	Yes	Yes	Yes	No	No	No		Yes	No	3000	No	Yes	Others	Tertiary education
T693	2021-07-14	Karibu Pharmacy	High malaria transmission setting	Female	Pharmacy	Yes	No	Yes	Yes	Yes	Yes	Yes	Yes	Yes	Microscopy	Yes	No	3500	No	Yes	Others	Post primary
T694	2021-07-14	Karibu Pharmacy	High malaria transmission setting	Female	Pharmacy	Yes	No	Yes	No	Yes	Yes	No	No	No		Yes	No	3500	No	Yes	Business	Primary education
T695	2021-07-14	Karibu Pharmacy	High malaria transmission setting	Male	Pharmacy	Yes	No	No	Yes	Yes	Yes	Yes	Yes	Yes	mRDT	Yes	No	3500	No	Yes	Others	Post primary
T696	2021-07-14	Karibu Pharmacy	High malaria transmission setting	Male	Pharmacy	Yes	Yes	No	Yes	Yes	Yes	No	Yes	Yes	Microscopy	No	No	5000	No	No	Business	Post primary
T697	2021-07-14	Karibu Pharmacy	High malaria transmission setting	Female	Pharmacy	Yes	No	Yes	Yes	Yes	Yes	No	No	No		Yes	No	3500	No	Yes	Business	Post primary
T698	2021-07-14	Karibu Pharmacy	High malaria transmission setting	Male	Pharmacy	Yes	No	No	Yes	Yes	Yes	No	Yes	Yes	mRDT	No	No	2000	No	No	Peasant farmers	Post primary
T699	2021-07-14	Karibu Pharmacy	High malaria transmission setting	Male	Pharmacy	Yes	No	Yes	Yes	Yes	Yes	Yes	Yes	Yes	Microscopy	Yes	No	3500	No	Yes	Business	Tertiary education
T700	2021-07-14	Karibu Pharmacy	High malaria transmission setting	Male	Pharmacy	Yes	No	Yes	Yes	Yes	Yes	Yes	Yes	Yes	mRDT	Yes	No	3500	No	Yes	Peasant farmers	Post primary
T701	2021-07-14	Karibu Pharmacy	High malaria transmission setting	Female	Pharmacy	Yes	No	Yes	No	Yes	Yes	No	Yes	Yes	mRDT	Yes	No	3500	No	Yes	Others	Post primary
A901	2021-12-10	OBANGA-MIO DRUG SHOP	High malaria transmission setting	Male	Drug shop	Yes	No	No	Yes	Yes	Yes	Yes	Yes	Yes	mRDT	Yes	No	4800	No	Yes	Peasant farmers	No formal education
A900	2021-12-10	HOPE ALIVE DRUG SHOP	High malaria transmission setting	Male	Drug shop	Yes	No	Yes	No	Yes	Yes	No	No	No		Yes	No	4000	No	Yes	Peasant farmers	Post primary
A899	2021-12-10	HOPE ALIVE DRUG SHOP	High malaria transmission setting	Female	Drug shop	Yes	No	Yes	Yes	Yes	Yes	No	No	No		Yes	No	4000	No	Yes	Peasant farmers	No formal education
A898	2021-12-10	HOPE ALIVE DRUG SHOP	High malaria transmission setting	Male	Drug shop	Yes	No	Yes	Yes	Yes	Yes	No	No	No		Yes	No	4000	No	Yes	Business	Primary education
A897	2021-12-10	OBANGA-MIO DRUG SHOP	High malaria transmission setting	Female	Drug shop	Yes	No	No	No	Yes	Yes	Yes	Yes	Yes	mRDT	Yes	No	4800	No	Yes	Business	Primary education
A496	2021-12-10	OBANGA-MIO DRUG SHOP	High malaria transmission setting	Female	Drug shop	Yes	No	No	Yes	Yes	Yes	Yes	Yes	Yes	mRDT	Yes	No	13500	No	Yes	Peasant farmers	No formal education
A895	2021-12-10	OBANGA-MIO DRUG SHOP	High malaria transmission setting	Male	Drug shop	Yes	No	No	Yes	Yes	Yes	No	Yes	Yes	mRDT	No	No	4500	No	No	Peasant farmers	No formal education
A894	2021-12-10	ANDREWS DRUG SHOP	High malaria transmission setting	Female	Drug shop	Yes	No	No	Yes	Yes	Yes	No	No	No		Yes	No	4800	No	Yes	Peasant farmers	Primary education
A893	2021-12-10	ANDREWS DRUG SHOP	High malaria transmission setting	Male	Drug shop	Yes	No	No	Yes	Yes	Yes	No	Yes	Yes	mRDT	No	No	1200	No	No	Peasant farmers	No formal education
A892	2021-12-10	ANDREWS DRUG SHOP	High malaria transmission setting	Female	Drug shop	Yes	No	Yes	Yes	Yes	Yes	No	Yes	Yes	mRDT	Yes	No	4800	No	Yes	Others	Primary education
A891	2021-12-10	ANDREWS DRUG SHOP	High malaria transmission setting	Female	Drug shop	Yes	No	Yes	No	Yes	Yes	No	Yes	Yes	mRDT	Yes	No	4800	No	Yes	Peasant farmers	No formal education
A890	2021-12-10	ANDREWS DRUG SHOP	High malaria transmission setting	Female	Drug shop	Yes	No	No	Yes	Yes	Yes	No	Yes	Yes	mRDT	Yes	No	4800	No	Yes	Peasant farmers	Primary education
A889	2021-12-10	ANDREWS DRUG SHOP	High malaria transmission setting	Female	Drug shop	Yes	No	Yes	Yes	Yes	Yes	No	No	No		Yes	No	4800	No	Yes	Peasant farmers	Primary education
A888	2021-12-10	ANDREWS DRUG SHOP	High malaria transmission setting	Female	Drug shop	Yes	No	Yes	No	Yes	Yes	No	Yes	Yes	mRDT	No	No	2500	No	No	Peasant farmers	Primary education
A887	2021-12-10	ANDREWS DRUG SHOP	High malaria transmission setting	Female	Drug shop	Yes	No	No	No	Yes	Yes	No	Yes	Yes	mRDT	Yes	No	4800	No	Yes	Peasant farmers	Primary education
A886	2021-12-10	ANDREWS DRUG SHOP	High malaria transmission setting	Male	Drug shop	Yes	No	Yes	No	Yes	Yes	No	Yes	Yes	mRDT	Yes	No	3600	No	No	Peasant farmers	No formal education
A885	2021-12-10	TRINITY DRUG SHOP	High malaria transmission setting	Male	Drug shop	Yes	No	Yes	Yes	Yes	Yes	Yes	Yes	Yes	mRDT	Yes	No	800	No	No	Peasant farmers	No formal education
A884	2021-12-10	TRINITY DRUG SHOP	High malaria transmission setting	Male	Drug shop	Yes	No	Yes	Yes	Yes	Yes	No	No	No		No	No	800	No	No	Peasant farmers	No formal education
A883	2021-12-09	MEDICAL CARE DRUG SHOP	High malaria transmission setting	Male	Drug shop	Yes	No	No	Yes	Yes	Yes	No	Yes	Yes	mRDT	Yes	No	3600	No	Yes	Peasant farmers	No formal education
A882	2021-12-09	MEDICAL CARE DRUG SHOP	High malaria transmission setting	Male	Drug shop	Yes	No	No	No	Yes	Yes	No	No	No		No	No	3600	No	Yes	Business	No formal education
A881	2021-12-09	HEALTHCARE DRUG SHOP	High malaria transmission setting	Male	Drug shop	Yes	No	No	Yes	Yes	Yes	No	No	No		Yes	No	3600	No	Yes	Peasant farmers	No formal education
A880	2021-12-09	MEDICAL CARE DRUG SHOP	High malaria transmission setting	Female	Drug shop	Yes	No	No	No	Yes	Yes	No	No	No		Yes	No	3600	No	Yes	Peasant farmers	Post primary
A879	2021-12-09	HEALTHCARE DRUG SHOP	High malaria transmission setting	Male	Drug shop	Yes	No	No	Yes	Yes	Yes	No	No	No		Yes	No	3600	No	Yes	Peasant farmers	Primary education
A878	2021-12-09	HEALTHCARE DRUG SHOP	High malaria transmission setting	Male	Drug shop	Yes	No	No	No	Yes	Yes	No	No	No		Yes	No	3600	No	Yes	Peasant farmers	No formal education
A877	2021-12-09	HEALTHCARE DRUG SHOP	High malaria transmission setting	Male	Drug shop	Yes	No	No	No	Yes	Yes	No	No	No		Yes	No	3600	No	Yes	Peasant farmers	Primary education
A876	2021-12-09	HEALTHCARE DRUG SHOP	High malaria transmission setting	Male	Drug shop	Yes	No	No	No	Yes	Yes	No	No	No		No	No	1800	No	No	Peasant farmers	No formal education
A875	2021-12-09	HOPE ALIVE DRUG SHOP	High malaria transmission setting	Female	Drug shop	Yes	No	No	Yes	Yes	Yes	No	Yes	Yes	mRDT	No	No	2000	No	Yes	Others	Tertiary education
A874	2021-12-09	HOPE ALIVE DRUG SHOP	High malaria transmission setting	Female	Drug shop	Yes	No	No	Yes	Yes	Yes	No	Yes	Yes	mRDT	No	No	2000	No	No	Others	Primary education
A873	2021-12-09	HOPE ALIVE DRUG SHOP	High malaria transmission setting	Female	Drug shop	Yes	No	No	Yes	Yes	Yes	No	Yes	Yes	mRDT	No	No	2000	No	No	Peasant farmers	No formal education
A872	2021-12-09	HOPE ALIVE DRUG SHOP	High malaria transmission setting	Male	Drug shop	Yes	No	No	Yes	Yes	Yes	No	No	No		No	No	2000	No	No	Business	Primary education
A871	2021-12-09	HOPE ALIVE DRUG SHOP	High malaria transmission setting	Male	Drug shop	Yes	No	Yes	Yes	Yes	Yes	No	No	No		Yes	No	4000	No	Yes	Business	Primary education
A870	2021-12-09	HOPE ALIVE DRUG SHOP	High malaria transmission setting	Male	Drug shop	No	No	Yes	No	Yes	No	Yes	No	No					No	Yes	Formal employment	Tertiary education
A869	2021-12-09	HOPE ALIVE DRUG SHOP	High malaria transmission setting	Male	Drug shop	Yes	No	Yes	Yes	Yes	Yes	No	Yes	Yes	mRDT	No	No	2000	No	No	Business	Primary education
A868	2021-12-09	HOPE ALIVE DRUG SHOP	High malaria transmission setting	Female	Drug shop	Yes	No	Yes	No	Yes	Yes	No	Yes	Yes	mRDT	No	Yes	2000	No	No	Peasant farmers	Primary education
A867	2021-12-09	HOPE ALIVE DRUG SHOP	High malaria transmission setting	Male	Drug shop	Yes	No	Yes	No	Yes	Yes	No	No	No		Yes	No	4000	No	Yes	Peasant farmers	Primary education
A866	2021-12-09	HOPE ALIVE DRUG SHOP	High malaria transmission setting	Male	Drug shop	Yes	No	No	Yes	Yes	Yes	No	No	No		No	No	2000	No	No	Formal employment	Post primary
A865	2021-12-09	HOPE ALIVE DRUG SHOP	High malaria transmission setting	Male	Drug shop	Yes	No	Yes	Yes	Yes	Yes	No	Yes	Yes	mRDT	Yes	No	4000	No	Yes	Business	Primary education
A864	2021-12-09	HOPE ALIVE DRUG SHOP	High malaria transmission setting	Male	Drug shop	Yes	No	No	Yes	Yes	Yes	No	Yes	Yes	mRDT	Yes	No	4000	No	Yes	Others	Primary education
A863	2021-12-09	HOPE ALIVE DRUG SHOP	High malaria transmission setting	Male	Drug shop	Yes	No	Yes	No	Yes	Yes	No	No	No		No	No	2000	No	No	Peasant farmers	Primary education
A862	2021-12-09	Welo Medicare D.shop	High malaria transmission setting	Male	Drug shop	Yes	Yes	Yes	No	Yes	Yes	No	No	No		Yes	No	4000	Yes	Yes	Peasant farmers	No formal education
A861	2021-12-09	Welo Medicare D.shop	High malaria transmission setting	Male	Drug shop	Yes	No	Yes	Yes	Yes	Yes	No	No	No		Yes	No	4000	No	Yes	Peasant farmers	Primary education
A860	2021-12-09	Welo Medicare D.shop	High malaria transmission setting	Male	Drug shop	Yes	No	Yes	Yes	Yes	Yes	No	No	No		No	No	2000	No	No	Formal employment	Post primary
A859	2021-12-09	Welo Medicare D.shop	High malaria transmission setting	Male	Drug shop	Yes	No	Yes	Yes	Yes	Yes	No	No	No		No	No	1000	No	No	Others	No formal education
A858	2021-12-09	Welo Medicare D.shop	High malaria transmission setting	Male	Drug shop	Yes	No	Yes	Yes	Yes	Yes	No	No	No		No	No	1000	No	No	Peasant farmers	Primary education
A857	2021-12-08	Welo Medicare D.shop	High malaria transmission setting	Male	Drug shop	Yes	No	Yes	Yes	Yes	Yes	No	No	No			No	1000	No	No	Peasant farmers	No formal education
A856	2021-12-09	Welo Medicare D.shop	High malaria transmission setting	Male	Drug shop	Yes	No	Yes	Yes	Yes	Yes	No	No	No		No	No	1000	No	No	Peasant farmers	No formal education
A855	2021-12-09	Welo Medicare D.shop	High malaria transmission setting	Male	Drug shop	Yes	No	No	Yes	Yes	Yes	No	No	No		No	No	1500	Yes	No	Peasant farmers	No formal education
A854	2021-12-09	Welo Medicare D.shop	High malaria transmission setting	Male	Drug shop	Yes	No	Yes	No	Yes	Yes	No	No	No		No	No	1000	No	No	Others	Primary education
A853	2021-12-09	Welo Medicare D.shop	High malaria transmission setting	Female	Drug shop	Yes	No	Yes	No	Yes	Yes	No	No	No		Yes	No	4500	No	Yes	Peasant farmers	No formal education
A852	2021-12-09	Welo Medicare D.shop	High malaria transmission setting	Female	Drug shop	Yes	No	No	No	Yes	Yes	Yes	Yes	Yes	mRDT	Yes	No	4000	Yes	Yes	Peasant farmers	Primary education
A851	2021-12-09	Welo Medicare D.shop	High malaria transmission setting	Male	Drug shop	Yes	No	Yes	No	Yes	Yes	No	No	No		No	No	2000	No	No	Others	Tertiary education
A850	2021-12-09	Welo Medicare D.shop	High malaria transmission setting	Male	Drug shop	Yes	No	Yes	Yes	Yes	Yes	No	No	No		No	No	1000	No	No	Peasant farmers	Primary education
A849	2021-12-09	Welo Medicare D.shop	High malaria transmission setting	Male	Drug shop	Yes	No	Yes	No	Yes	Yes	No	No	No		No	No	2000	No	No	Peasant farmers	Primary education
A848	2021-12-09	Welo Medicare D.shop	High malaria transmission setting	Male	Drug shop	Yes	No	Yes	Yes	Yes	Yes	No	No	No		No	No	1000	No	No	Peasant farmers	Primary education
A847	2021-12-09	Welo Medicare D.shop	High malaria transmission setting	Male	Drug shop	Yes	No	Yes	No	Yes	Yes	No	No	No		No	No	1000	No	No	Peasant farmers	No formal education
A846	2021-12-09	Welo Medicare D.shop	High malaria transmission setting	Male	Drug shop	Yes	No	No	Yes	Yes	Yes	No	No	No		No	No	2000	No	No	Peasant farmers	No formal education
A845	2021-12-09	Welo Medicare D.shop	High malaria transmission setting	Male	Drug shop	Yes	No	Yes	No	Yes	Yes	No	No	No		No	No	1000	No	No	Peasant farmers	Primary education
A844	2021-12-09	PROVIDENCE CLINIC	High malaria transmission setting	Male	Drug shop	Yes	No	Yes	No	Yes	Yes	Yes	Yes	Yes	mRDT	Yes	No	3600	No	Yes	Others	Post primary
A843	2021-12-09	PROVIDENCE CLINIC	High malaria transmission setting	Male	Drug shop	Yes	No	No	No	Yes	No	No	No	No		No	No	600	Yes	No	Others	Tertiary education
A842	2021-12-09	PROVIDENCE CLINIC	High malaria transmission setting	Female	Drug shop	Yes	No	Yes	No	Yes	Yes	No	No	No		No	No	600	No	No	Peasant farmers	No formal education
A841	2021-12-09	Welo Medicare D.shop	High malaria transmission setting	Male	Drug shop	Yes	No	Yes	Yes	Yes	Yes	No	Yes	Yes	mRDT	Yes	No	4000	No	Yes	Peasant farmers	No formal education
A840	2021-12-09	Welo Medicare D.shop	High malaria transmission setting	Male	Drug shop	Yes	No	Yes	No	Yes	Yes	No	No	No		Yes	No	1000	No	No	Others	No formal education
A839	2021-12-09	Welo Medicare D.shop	High malaria transmission setting	Male	Drug shop	Yes	No	No	No	Yes	Yes	Yes	Yes	Yes	mRDT	No	Yes	1000	No	No	Peasant farmers	Primary education
A838	2021-12-08	ASKED OF GOD DRUG SHOP	High malaria transmission setting	Male	Drug shop	Yes	Yes	No	Yes	Yes	Yes	No	Yes	Yes	mRDT	No	No	800	No	No	Peasant farmers	No formal education
A837	2021-12-08	ASKED OF GOD DRUG SHOP	High malaria transmission setting	Male	Drug shop	Yes	Yes	No	Yes	Yes	Yes	Yes	Yes	Yes	mRDT	Yes	Yes	4000	No	Yes	Others	Primary education
A836	2021-12-08	ASKED OF GOD DRUG SHOP	High malaria transmission setting	Female	Drug shop	Yes	No	Yes	No	Yes	Yes	No	Yes	Yes	mRDT	No	No	800	No	No	Business	Post primary
A835	2021-12-08	ASKED OF GOD DRUG SHOP	High malaria transmission setting	Male	Drug shop	Yes	No	Yes	No	Yes	Yes	No	No	No		Yes	No	4800	No	Yes	Peasant farmers	No formal education
A834	2021-12-08	ASKED OF GOD DRUG SHOP	High malaria transmission setting	Female	Drug shop	Yes	No	Yes	No	Yes	Yes	No	No	No		No	No	800	No	No	Peasant farmers	Primary education
A833	2021-12-08	ASKED OF GOD DRUG SHOP	High malaria transmission setting	Female	Drug shop	Yes	No	Yes	Yes	Yes	Yes	No	Yes	Yes	mRDT	Yes	No	4000	No	Yes	Peasant farmers	No formal education
A832	2021-12-08	ASKED OF GOD DRUG SHOP	High malaria transmission setting	Male	Drug shop	Yes	No	Yes	Yes	Yes	Yes	No	Yes	Yes	mRDT	No	No	2500	No	No	Others	Primary education
A831	2021-12-08	VICTORY DRUG SHOP	High malaria transmission setting	Female	Drug shop	Yes	No	No	Yes	Yes	Yes	No	No	No		Yes		3500	No	Yes	Formal employment	Tertiary education
A830	2021-12-08	VICTORY DRUG SHOP	High malaria transmission setting	Female	Drug shop	Yes	No	No	No	Yes	Yes	No	No	No		Yes	No	3500	No	Yes	Others	Primary education
A829	2021-12-08	ALPHA DRUG SHOP	High malaria transmission setting	Male	Drug shop	Yes	No	Yes	Yes	Yes	Yes	No	No	No		Yes	Yes	1800	No	No	Others	Primary education
A828	2021-12-08	ALPHA DRUG SHOP	High malaria transmission setting	Female	Drug shop	Yes	No	Yes	Yes	Yes	Yes	No	No	No		No	Yes	2700	No	No	Business	Post primary
A827	2021-12-08	ALPHA DRUG SHOP	High malaria transmission setting	Male	Drug shop	Yes	No	Yes	Yes	Yes	Yes	No	Yes	Yes	mRDT	Yes	Yes	3500	No	Yes	Peasant farmers	Primary education
A826	2021-12-08	ALPHA DRUG SHOP	High malaria transmission setting	Female	Drug shop	Yes	No	Yes	Yes	Yes	Yes	No	No	No		No	Yes	2000	Yes	No	Peasant farmers	No formal education
A825	2021-12-08	KAIZEN DRUG SHOP	High malaria transmission setting	Female	Drug shop	Yes	No	Yes	No	Yes	Yes	Yes	Yes	Yes	mRDT	Yes	No	4800	No	Yes	Others	Tertiary education
A824	2021-12-08	KAIZEN DRUG SHOP	High malaria transmission setting	Male	Drug shop	Yes	No	No	Yes	Yes	Yes	No	No	No		No	No	800	No	No	Peasant farmers	Primary education
A823	2021-12-07	Rwotomio Pharmacy	High malaria transmission setting	Male	Pharmacy	Yes	No	Yes	Yes	Yes	Yes	No	Yes	Yes	mRDT	Yes	No	4000	No	Yes	Business	Primary education
A822	2021-12-07	Rwotomio Pharmacy	High malaria transmission setting	Male	Pharmacy	Yes	No	Yes	No	Yes	Yes	No	No	No		Yes	No	4000	No	Yes	Others	Primary education
A821	2021-12-07	Rwotomio Pharmacy	High malaria transmission setting	Female	Pharmacy	Yes	No	Yes	Yes	Yes	Yes	Yes	Yes	Yes	mRDT	Yes	No	4000	No	Yes	Formal employment	Tertiary education
A820	2021-12-07	Rwotomio Pharmacy	High malaria transmission setting	Male	Pharmacy	Yes	No	Yes	No	Yes	Yes	No	No	No		Yes	No	4000	No	Yes	Peasant farmers	No formal education
A819	2021-12-07	Rosa Pharmacy Ltd	High malaria transmission setting	Female	Pharmacy	Yes	No	No	Yes	Yes	No	No	No	No		Yes	No	10000	No	Yes	Business	Post primary
A818	2021-12-07	Rwotomio Pharmacy	High malaria transmission setting	Male	Pharmacy	Yes	No	Yes	Yes	Yes	Yes	Yes	Yes	Yes	mRDT	Yes	No	4000	No	Yes	Peasant farmers	No formal education
A817	2021-12-07	Rosa Pharmacy Ltd	High malaria transmission setting	Female	Pharmacy	Yes	No	No	No	Yes	Yes	No	No	No		Yes	No	4000	No	Yes	Peasant farmers	No formal education
A816	2021-12-07	Rosa Pharmacy Ltd	High malaria transmission setting	Female	Pharmacy	Yes	No	No	No	Yes	Yes	No	No	No		Yes	No	4000	Yes	Yes	Formal employment	Tertiary education
A815	2021-12-07	Rwotomio Pharmacy	High malaria transmission setting	Female	Pharmacy	Yes	No	Yes	No	Yes	Yes	Yes	Yes	Yes	mRDT	Yes	No	4000	No	Yes	Others	Primary education
A814	2021-12-07	Rwotomio Pharmacy	High malaria transmission setting	Male	Pharmacy	Yes	No	Yes	Yes	Yes	Yes	Yes	No	No		Yes	No	4000	No	Yes	Peasant farmers	No formal education
A813	2021-12-07	Rwotomio Pharmacy	High malaria transmission setting	Male	Pharmacy	Yes	No	Yes	Yes	Yes	Yes	No	Yes	Yes	mRDT	Yes	No	4000	No	Yes	Formal employment	Post primary
A812	2021-12-07	Rwotomio Pharmacy	High malaria transmission setting	Male	Pharmacy	Yes	No	Yes	No	Yes	Yes	No	Yes	Yes	mRDT	Yes	No	4000	No	Yes	Peasant farmers	Primary education
A811	2021-12-07	Rwotomio Pharmacy	High malaria transmission setting	Female	Pharmacy	Yes	No	Yes	Yes	Yes	Yes	No	Yes	Yes	mRDT	Yes	No	4000	No	Yes	Peasant farmers	Primary education
A810	2021-12-07	Rosa Pharmacy Ltd	High malaria transmission setting	Male	Pharmacy	Yes	No	No	No	Yes	Yes	No	No	No		Yes	No	10000	No	Yes	Peasant farmers	No formal education
A809	2021-12-07	Rosa Pharmacy Ltd	High malaria transmission setting	Male	Pharmacy	Yes	No	No	Yes	Yes	Yes	No	No	No		Yes	No	4000	No	Yes	Others	Post primary
A808	2021-12-07	Freedom Health Pharmacy	High malaria transmission setting	Male	Pharmacy	Yes	No	Yes	No	Yes	Yes	No	No	No		Yes	No	4000	No	Yes	Others	Post primary
A807	2021-12-07	Freedom Health Pharmacy	High malaria transmission setting	Female	Pharmacy	Yes	No	Yes	Yes	Yes	Yes	No	No	No		Yes	No	4000	Yes	Yes	Business	No formal education
A806	2021-12-07	Freedom Health Pharmacy	High malaria transmission setting	Female	Pharmacy	Yes	No	Yes	Yes	Yes	Yes	No	No	No		Yes	No	5000	No	Yes	Peasant farmers	No formal education
A805	2021-12-07	Freedom Health Pharmacy	High malaria transmission setting	Male	Pharmacy	No	No	Yes	Yes	Yes	Yes	No	Yes	Yes	mRDT	Yes	Yes	10000	No	Yes	Business	Tertiary education
A804	2021-12-07	Freedom Health Pharmacy	High malaria transmission setting	Male	Pharmacy	Yes	No	Yes	Yes	Yes	Yes	No	Yes	Yes	mRDT	Yes	No	3500	Yes	Yes	Business	Primary education
A803	2021-12-07	Freedom Health Pharmacy	High malaria transmission setting	Female	Pharmacy	No	No	Yes	Yes	Yes	Yes	No	No	No		Yes	No	5000	No	Yes	Peasant farmers	No formal education
A802	2021-12-07	Freedom Health Pharmacy	High malaria transmission setting	Female	Pharmacy	Yes	No	No	Yes	Yes	Yes	No	Yes	Yes	mRDT	Yes	No	4000	No	Yes	Peasant farmers	Primary education
A1001	2021-12-14	Freedom Health Pharmacy	High malaria transmission setting	Female	Pharmacy	Yes	No	Yes	Yes	Yes	Yes	No	No	No		Yes	No	4000	Yes	Yes	Peasant farmers	Post primary
A1000	2021-12-14	Freedom Health Pharmacy	High malaria transmission setting	Female	Pharmacy	Yes	No	Yes	Yes	Yes	Yes	No	No	No		No	No	1000	No	No	Peasant farmers	No formal education
A999	2021-12-14	Freedom Health Pharmacy	High malaria transmission setting	Female	Pharmacy	Yes	No	Yes	Yes	Yes	Yes	No	No	No		Yes	No	3500	Yes	Yes	Others	Tertiary education
A998	2021-12-14	Freedom Health Pharmacy	High malaria transmission setting	Female	Pharmacy	Yes	No	Yes	Yes	Yes	Yes	No	Yes	Yes	mRDT	Yes	No	3600	Yes	Yes	Others	Primary education
A997	2021-12-14	ALTON DRUG SHOP	High malaria transmission setting	Male	Drug shop	Yes	No	Yes	Yes	Yes	Yes	No	Yes	Yes	mRDT	Yes	No	4000	No	Yes	Business	Primary education
A996	2021-12-14	ALTON DRUG SHOP	High malaria transmission setting	Male	Drug shop	Yes	Yes	No	Yes	Yes	Yes	No	Yes	Yes	mRDT	Yes	No	4000	No	Yes	Peasant farmers	Post primary
A995	2021-12-14	ALTON DRUG SHOP	High malaria transmission setting	Female	Drug shop	No	No	No	No	Yes	Yes	No	Yes	Yes	mRDT	Yes	No	4000	No	Yes	Others	Primary education
A994	2021-12-14	ALTON DRUG SHOP	High malaria transmission setting	Male	Drug shop	Yes	Yes	No	Yes	Yes	Yes	No	Yes	Yes	mRDT	Yes	No	4000	No	Yes	Peasant farmers	No formal education
A993	2021-12-14	ALTON DRUG SHOP	High malaria transmission setting	Female	Drug shop	Yes	Yes	No	Yes	Yes	Yes	No	Yes	Yes	mRDT	Yes	No	4000	No	Yes	Business	No formal education
A992	2021-12-14	ALTON DRUG SHOP	High malaria transmission setting	Male	Drug shop	Yes	Yes	No	Yes	Yes	Yes	No	Yes	Yes	mRDT	No	No	1000	No	No	Business	No formal education
A991	2021-12-14	Rosa Pharmacy Ltd	High malaria transmission setting	Male	Pharmacy	Yes	No	No	Yes	Yes	Yes	No	No	No		No	No	10000	No	Yes	Business	Primary education
A990	2021-12-14	Rosa Pharmacy Ltd	High malaria transmission setting	Female	Pharmacy	Yes	No	No	No	Yes	Yes	Yes	Yes	Yes	mRDT	No	No	10000	No	Yes	Peasant farmers	Primary education
A989	2021-12-14	Rosa Pharmacy Ltd	High malaria transmission setting	Male	Pharmacy	Yes	No	Yes	Yes	Yes	Yes	Yes	Yes	Yes	mRDT	Yes	No	5000	No	Yes	Peasant farmers	No formal education
A988	2021-12-14	Rosa Pharmacy Ltd	High malaria transmission setting	Male	Pharmacy	Yes	No	No	Yes	Yes	Yes	Yes	Yes	Yes	mRDT	Yes	No	4000	No	Yes	Business	No formal education
A987	2021-12-14	Rosa Pharmacy Ltd	High malaria transmission setting	Male	Pharmacy	Yes	No	No	Yes	Yes	Yes	No	No	No		Yes	No	4000	No	Yes	Others	Post primary
A986	2021-12-14	Rosa Pharmacy Ltd	High malaria transmission setting	Male	Pharmacy	Yes	No	No	Yes	Yes	Yes	No	No	No		Yes	No	2000	No	Yes	Business	Primary education
A985	2021-12-14	Rosa Pharmacy Ltd	High malaria transmission setting	Male	Pharmacy	Yes	No	No	Yes	Yes	Yes	No	Yes	Yes	mRDT	Yes	No	4000	No	Yes	Others	No formal education
A984	2021-12-14	Rosa Pharmacy Ltd	High malaria transmission setting	Male	Pharmacy	Yes	No	No	Yes	Yes	Yes	No	No	No		Yes	No	4000	No	Yes	Peasant farmers	Primary education
A983	2021-12-13	ALTON DRUG SHOP	High malaria transmission setting	Female	Drug shop	Yes	Yes	No	Yes	Yes	Yes	No	Yes	Yes	mRDT	Yes	No	4000	No	Yes	Peasant farmers	No formal education
A982	2021-12-13	ALTON DRUG SHOP	High malaria transmission setting	Female	Drug shop	Yes	No	Yes	No	Yes	Yes	No	No	No		Yes	No	5000	No	Yes	Peasant farmers	Primary education
A981	2021-12-13	ALTON DRUG SHOP	High malaria transmission setting	Female	Drug shop	Yes	Yes	No	Yes	Yes	Yes	No	Yes	Yes	mRDT	Yes	No	4000	No	Yes	Peasant farmers	Primary education
A980	2021-12-13	ALTON DRUG SHOP	High malaria transmission setting	Male	Drug shop	Yes	No	Yes	No	Yes	Yes	No	Yes	Yes	mRDT	Yes	No	4000	No	Yes	Business	Primary education
A979	2021-12-13	ALTON DRUG SHOP	High malaria transmission setting	Female	Drug shop	Yes	Yes	No	Yes	Yes	Yes	No	Yes	Yes	mRDT	Yes	No	4000	No	Yes	Peasant farmers	Primary education
A978	2021-12-13	ALTON DRUG SHOP	High malaria transmission setting	Male	Drug shop	Yes	No	Yes	Yes	Yes	Yes	No	No	No		Yes	No	4000	No	Yes	Others	Primary education
A977	2021-12-13	ALTON DRUG SHOP	High malaria transmission setting	Male	Drug shop	Yes	Yes	No	No	Yes	Yes	No	Yes	Yes	mRDT	Yes	No	5000	No	Yes	Others	Post primary
A976	2021-12-13	ALTON DRUG SHOP	High malaria transmission setting	Female	Drug shop	Yes	No	No	Yes	Yes	Yes	No	Yes	Yes	mRDT	Yes	No	4000	No	Yes	Peasant farmers	Primary education
A975	2021-12-13	ALTON DRUG SHOP	High malaria transmission setting	Male	Drug shop	Yes	Yes	No	Yes	Yes	Yes	No	Yes	Yes	mRDT	Yes	No	4000	No	Yes	Others	Primary education
A974	2021-12-13	Rosa Pharmacy Ltd	High malaria transmission setting	Male	Pharmacy	Yes	No	No	No	Yes	Yes	No	No	No		No	No	3000	No	No	Peasant farmers	No formal education
A973	2021-12-13	ALTON DRUG SHOP	High malaria transmission setting	Male	Drug shop	Yes	Yes	No	Yes	Yes	Yes	No	Yes	Yes	mRDT	Yes	No	4000	No	Yes	Business	No formal education
A972	2021-12-13	Rosa Pharmacy Ltd	High malaria transmission setting	Male	Pharmacy	Yes	No	No	Yes	Yes	Yes	No	No	No		No	No	10000	No	Yes	Formal employment	Tertiary education
A971	2021-12-13	Rosa Pharmacy Ltd	High malaria transmission setting	Female	Pharmacy	Yes	No	No	Yes	Yes	Yes	No	No	No		No	No	10000	No	Yes	Others	Tertiary education
A970	2021-12-13	Rosa Pharmacy Ltd	High malaria transmission setting	Male	Pharmacy	Yes	No	No	Yes	Yes	Yes	No	No	No		No	No	10000	No	Yes	Peasant farmers	Primary education
A969	2021-12-13	ALTON DRUG SHOP	High malaria transmission setting	Male	Drug shop	Yes	Yes	No	Yes	Yes	Yes	No	Yes	Yes	mRDT	Yes	No	4000	No	Yes	Peasant farmers	Primary education
A968	2021-12-13	ALTON DRUG SHOP	High malaria transmission setting	Male	Drug shop	Yes	Yes	No	No	Yes	Yes	No	Yes	Yes	mRDT	Yes	No	4000	No	Yes	Peasant farmers	No formal education
A967	2021-12-13	Good will D.shop	High malaria transmission setting	Female	Drug shop	No	No	Yes	No	Yes	Yes	Yes	Yes	Yes	mRDT	Yes	No	3000	Yes	Yes	Peasant farmers	Primary education
A966	2021-12-13	Good will D.shop	High malaria transmission setting	Female	Drug shop	Yes	No	No	No	Yes	Yes	No	No	No		No	No	2000	Yes	No	Peasant farmers	Primary education
A965	2021-12-13	Good will D.shop	High malaria transmission setting	Female	Drug shop	No	No	Yes	No	Yes	Yes	No	Yes	Yes	mRDT	No	No	2000	No	No	Business	Primary education
A964	2021-12-13	Good will D.shop	High malaria transmission setting	Female	Drug shop	No	No	Yes	No	Yes	Yes	No	Yes	Yes	mRDT	Yes	No	3000	Yes	Yes	Business	Primary education
A963	2021-12-13	Good will D.shop	High malaria transmission setting	Female	Drug shop	No	No	Yes	No	Yes	Yes	No	Yes	Yes	mRDT	Yes	No	3000	Yes	Yes	Peasant farmers	No formal education
A962	2021-12-13	Freedom Health Pharmacy	High malaria transmission setting	Female	Pharmacy	Yes	No	Yes	Yes	Yes	Yes	No	Yes	Yes	mRDT	Yes	No	3500	Yes	Yes	Peasant farmers	No formal education
A961	2021-12-13	Freedom Health Pharmacy	High malaria transmission setting	Female	Pharmacy	Yes	No	Yes	No	Yes	Yes	No	Yes	Yes	mRDT	No	No	2000	No	No	Others	Primary education
A960	2021-12-13	Freedom Health Pharmacy	High malaria transmission setting	Female	Pharmacy	Yes	No	Yes	Yes	Yes	Yes	No	No	No		No	No	2000	No	No	Others	No formal education
A959	2021-12-13	Freedom Health Pharmacy	High malaria transmission setting	Female	Pharmacy	Yes	No	Yes	Yes	Yes	Yes	No	Yes	Yes	Microscopy	Yes	No	10000	No	Yes	Others	No formal education
A958	2021-12-13	Freedom Health Pharmacy	High malaria transmission setting	Female	Pharmacy	Yes	No	Yes	Yes	Yes	Yes	No	No	No		No	No	2000	No	No	Business	Primary education
A957	2021-12-13	Destiny Drug shop	High malaria transmission setting	Male	Drug shop	Yes	No	No	No	Yes	Yes	No	No	No		Yes	No	4000	Yes	Yes	Formal employment	Tertiary education
A956	2021-12-13	Destiny Drug shop	High malaria transmission setting	Male	Drug shop	Yes	No	Yes	Yes	Yes	Yes	No	No	No		Yes	No	4000	Yes	Yes	Business	No formal education
A955	2021-12-13	Destiny Drug shop	High malaria transmission setting	Male	Drug shop	Yes	No	Yes	Yes	Yes	Yes	No	Yes	Yes	mRDT	Yes	No	4000	No	Yes	Formal employment	Tertiary education
A954	2021-12-13	Destiny Drug shop	High malaria transmission setting	Female	Drug shop	Yes	No	No	No	Yes	Yes	No	No	No		Yes	No	4000	Yes	Yes	Others	Post primary
A953	2021-12-13	Destiny Drug shop	High malaria transmission setting	Male	Drug shop	Yes	No	No	Yes	Yes	Yes	No	No	No		Yes	No	4000	Yes	Yes	Peasant farmers	No formal education
A952	2021-12-13	Destiny Drug shop	High malaria transmission setting	Male	Drug shop	Yes	No	Yes	No	Yes	Yes	No	No	No		Yes	No	4000	Yes	Yes	Others	No formal education
A951	2021-12-13	Good will D.shop	High malaria transmission setting	Male	Drug shop	Yes	No	Yes	No	Yes	Yes	No	Yes	Yes	mRDT	Yes	No	3000	Yes	Yes	Peasant farmers	Post primary
A950	2021-12-12	Langi Onote Blunu Ba Drug shop	High malaria transmission setting	Male	Drug shop	Yes	Yes	No	Yes	Yes	No	No	Yes	Yes	mRDT				No	Yes	Peasant farmers	Primary education
A948	2021-12-12	Langi Onote Blunu Ba Drug shop	High malaria transmission setting	Male	Drug shop	Yes	Yes	No	Yes	Yes	No	Yes	Yes	Yes	mRDT				No	Yes	Business	No formal education
A948	2021-12-12	Langi Onote Blunu Ba Drug shop	High malaria transmission setting	Female	Drug shop	Yes	No	Yes	Yes	Yes	Yes	No	Yes	Yes	mRDT	Yes	Yes	35000	No	Yes	Peasant farmers	Primary education
A947	2021-12-12	Langi Onote Blunu Ba Drug shop	High malaria transmission setting	Female	Drug shop	Yes	No	Yes	No	Yes	Yes	No	No	No		Yes	Yes	3500	No	Yes	Peasant farmers	No formal education
A946	2021-12-12	Langi Onote Blunu Ba Drug shop	High malaria transmission setting	Male	Drug shop	Yes	No	Yes	Yes	Yes	No	No	Yes	Yes	mRDT				Yes	Yes	Formal employment	Tertiary education
A945	2021-12-12	Langi Onote Blunu Ba Drug shop	High malaria transmission setting	Male	Drug shop	Yes	Yes	No	Yes	Yes	Yes	No	Yes	Yes	mRDT	Yes	Yes	4000	No	Yes	Others	Post primary
A944	2021-12-12	Langi Onote Blunu Ba Drug shop	High malaria transmission setting	Male	Drug shop	Yes	No	Yes	Yes	Yes	Yes	No	Yes	Yes	mRDT	Yes	No	6000	No	Yes	Others	Primary education
A943	2021-12-12	Rosa Pharmacy Ltd	High malaria transmission setting	Male	Pharmacy	Yes	No	No	No	Yes	Yes	No	No	No		Yes	No	5000	No	Yes	Peasant farmers	Post primary
A942	2021-12-12	Rosa Pharmacy Ltd	High malaria transmission setting	Female	Pharmacy	Yes	No	No	Yes	Yes	Yes	Yes	Yes	Yes	mRDT	No	No	10000	No	Yes	Peasant farmers	Post primary
A941	2021-12-12	Rosa Pharmacy Ltd	High malaria transmission setting	Male	Pharmacy	Yes	No	No	Yes	Yes	Yes	Yes	Yes	Yes	mRDT	No	No	2000	No	No	Peasant farmers	Primary education
A940	2021-12-12	Rosa Pharmacy Ltd	High malaria transmission setting	Female	Pharmacy	Yes	No	No	Yes	Yes	Yes	No	No	No		Yes	No	4000	No	Yes	Business	Primary education
A939	2021-12-12	Rosa Pharmacy Ltd	High malaria transmission setting	Female	Pharmacy	Yes	No	No	No	Yes	Yes	No	No	No		Yes	No	5000	No	Yes	Formal employment	Tertiary education
A938	2021-12-12	Rosa Pharmacy Ltd	High malaria transmission setting	Male	Pharmacy	Yes	No	No	No	Yes	Yes	No	No	No		Yes	No	5000	No	Yes	Peasant farmers	No formal education
A937	2021-12-12	Rosa Pharmacy Ltd	High malaria transmission setting	Female	Pharmacy	Yes	No	No	Yes	Yes	Yes	No	No	No		No	Yes	10000	No	Yes	Others	Primary education
A936	2021-12-12	Langi Onote Blunu Ba Drug shop	High malaria transmission setting	Male	Drug shop	Yes	No	Yes	Yes	Yes	No	No	Yes	Yes	mRDT				No	Yes	Business	Primary education
A935	2021-12-12	Freedom Health Pharmacy	High malaria transmission setting	Female	Pharmacy	Yes	No	Yes	Yes	Yes	No	No	Yes	Yes	mRDT				No	No	Others	Post primary
A934	2021-12-12	Freedom Health Pharmacy	High malaria transmission setting	Female	Pharmacy	Yes	No	Yes	Yes	Yes	No	Yes	Yes	Yes	Microscopy				No	No	Formal employment	Tertiary education
A933	2021-12-12	Freedom Health Pharmacy	High malaria transmission setting	Female	Pharmacy	Yes	No	Yes	Yes	Yes	Yes	No	Yes	Yes	Microscopy	Yes	No	4000	No	Yes	Formal employment	Post primary
A932	2021-12-12	Freedom Health Pharmacy	High malaria transmission setting	Female	Pharmacy	Yes	No	Yes	Yes	Yes	Yes	No	Yes	Yes	Microscopy	Yes	No	10000	No	Yes	Formal employment	Tertiary education
A931	2021-12-12	Freedom Health Pharmacy	High malaria transmission setting	Female	Pharmacy	No	No	Yes	Yes	Yes	Yes	No	No	No		Yes	No	3500	No	Yes	Formal employment	Post primary
A930	2021-12-12	Freedom Health Pharmacy	High malaria transmission setting	Male	Pharmacy	Yes	No	Yes	Yes	Yes	Yes	No	No	No		Yes	No	2400	No	Yes	Peasant farmers	Primary education
A929	2021-12-12	Freedom Health Pharmacy	High malaria transmission setting	Male	Pharmacy	Yes	No	Yes	No	Yes	Yes	No	Yes	Yes	mRDT	Yes	No	3500	No	Yes	Peasant farmers	Primary education
A928	2021-12-12	Rwotomio Pharmacy	High malaria transmission setting	Male	Pharmacy	Yes	No	No	Yes	Yes	Yes	Yes	Yes	Yes	Microscopy		No	10000	No	Yes	Others	Primary education
A927	2021-12-12	Rwotomio Pharmacy	High malaria transmission setting	Female	Pharmacy	Yes	No	Yes	Yes	Yes	Yes	Yes	Yes	Yes	Microscopy	Yes	No	14000	Yes	Yes	Business	No formal education
A926	2021-12-12	Rwotomio Pharmacy	High malaria transmission setting	Male	Pharmacy	Yes	No	No	Yes	Yes	Yes	Yes	Yes	Yes	Microscopy	Yes	No	14000	No	Yes	Peasant farmers	No formal education
A925	2021-12-12	Rwotomio Pharmacy	High malaria transmission setting	Female	Pharmacy	Yes	No	Yes	No	Yes	Yes	Yes	Yes	Yes	mRDT	Yes	No	4000	No	Yes	Peasant farmers	Primary education
A924	2021-12-12	Rwotomio Pharmacy	High malaria transmission setting	Male	Pharmacy	Yes	No	No	Yes	Yes	Yes	Yes	Yes	Yes	Both mRDT and microscopy	Yes	No	4000	No	Yes	Formal employment	Primary education
A923	2021-12-12	Rwotomio Pharmacy	High malaria transmission setting	Male	Pharmacy	Yes	No	Yes	Yes	Yes	Yes	Yes	Yes	Yes	Microscopy	Yes	No	4000	No	Yes	Formal employment	Tertiary education
A922	2021-12-12	Rwotomio Pharmacy	High malaria transmission setting	Female	Pharmacy	Yes	No	No	Yes	Yes	Yes	Yes	Yes	Yes	Microscopy	Yes	No	4000	Yes	Yes	Peasant farmers	Post primary
A921	2021-12-12	Rwotomio Pharmacy	High malaria transmission setting	Male	Pharmacy	Yes	No	Yes	No	Yes	Yes	No	No	No		Yes	No	4000	Yes	Yes	Others	Tertiary education
A920	2021-12-11	Rosa Pharmacy Ltd	High malaria transmission setting	Male	Pharmacy	Yes	No	No	No	Yes	Yes	Yes	Yes	Yes	mRDT	No	No	10000	No	Yes	Others	Tertiary education
A919	2021-12-11	Freedom Health Pharmacy	High malaria transmission setting	Male	Pharmacy	Yes	No	Yes	Yes	Yes	Yes	No	Yes	Yes	mRDT	Yes	No	3500	Yes	Yes	Formal employment	Post primary
A918	2021-12-11	Freedom Health Pharmacy	High malaria transmission setting	Female	Pharmacy	Yes	No	Yes	Yes	Yes	Yes	No	Yes	Yes	Microscopy	Yes	No	3500	No	Yes	Business	Post primary
A917	2021-12-11	Freedom Health Pharmacy	High malaria transmission setting	Female	Pharmacy	Yes	No	Yes	Yes	Yes	Yes	No	No	No		Yes	No	10000	No	Yes	Peasant farmers	Primary education
A916	2021-12-11	Rwotomio Pharmacy	High malaria transmission setting	Female	Pharmacy	Yes	No	No	Yes	Yes	Yes	Yes	Yes	Yes	Microscopy	Yes	No	4000	Yes	Yes	Others	Tertiary education
A915	2021-12-11	Rwotomio Pharmacy	High malaria transmission setting	Male	Pharmacy	Yes	No	Yes	Yes	Yes	Yes	Yes	Yes	Yes	mRDT	Yes	No	4000	No	Yes	Others	Post primary
A914	2021-12-11	Rwotomio Pharmacy	High malaria transmission setting	Male	Pharmacy	Yes	No	No	Yes	Yes	Yes	No	No	No		Yes	No	4000	No	Yes	Peasant farmers	No formal education
A913	2021-12-11	Rwotomio Pharmacy	High malaria transmission setting	Female	Pharmacy	Yes	No	No	Yes	Yes	Yes	No	Yes	Yes	mRDT	Yes	No	4000	Yes	Yes	Formal employment	Tertiary education
A912	2021-12-11	Rwotomio Pharmacy	High malaria transmission setting	Male	Pharmacy	Yes	No	No	Yes	Yes	Yes	No	No	No		Yes	No	4000	No	Yes	Business	Post primary
A911	2021-12-11	Rwotomio Pharmacy	High malaria transmission setting	Female	Pharmacy	Yes	No	Yes	No	Yes	Yes	No	No	No		Yes	No	4000	Yes	Yes	Others	Tertiary education
A910	2021-12-11	Rwotomio Pharmacy	High malaria transmission setting	Male	Pharmacy	Yes	No	Yes	No	Yes	Yes	No	No	No		Yes	No	4000	Yes	Yes	Business	No formal education
A909	2021-12-11	Rwotomio Pharmacy	High malaria transmission setting	Male	Pharmacy	Yes	No	No	Yes	Yes	Yes	No	No	No		Yes	No	4000	Yes	Yes	Others	Post primary
A908	2021-12-10	HOPE ALIVE DRUG SHOP	High malaria transmission setting	Female	Drug shop	Yes	Yes	No	No	Yes	Yes	No	Yes	Yes	mRDT	No	No	2000	No	No	Others	Primary education
A907	2021-12-10	HOPE ALIVE DRUG SHOP	High malaria transmission setting	Male	Drug shop	Yes	No	Yes	Yes	Yes	Yes	No	Yes	Yes	mRDT	No	No	2000	No	No	Peasant farmers	No formal education
A906	2021-12-10	HOPE ALIVE DRUG SHOP	High malaria transmission setting	Female	Drug shop	Yes	No	Yes	No	Yes	Yes	No	Yes	Yes	Microscopy	No	No	2000	No	No	Peasant farmers	No formal education
A905	2021-12-10	HOPE ALIVE DRUG SHOP	High malaria transmission setting	Male	Drug shop	Yes	No	Yes	No	Yes	Yes	No	No	No		Yes	No	4000	Yes	Yes	Peasant farmers	Primary education
A904	2021-12-10	HOPE ALIVE DRUG SHOP	High malaria transmission setting	Male	Drug shop	Yes	No	Yes	Yes	Yes	Yes	No	Yes	Yes	Microscopy	No	No	2000	No	No	Peasant farmers	No formal education
A903	2021-12-10	HOPE ALIVE DRUG SHOP	High malaria transmission setting	Male	Drug shop	Yes	No	Yes	Yes	Yes	Yes	No	Yes	Yes	mRDT	Yes	No	45000	No	No	Peasant farmers	Primary education
A902	2021-12-10	HOPE ALIVE DRUG SHOP	High malaria transmission setting	Female	Drug shop	Yes	No	Yes	Yes	Yes	Yes	No	No	No		Yes	No	4500	No	Yes	Peasant farmers	No formal education
A1134	2021-12-16	Rwotomio Pharmacy	High malaria transmission setting	Female	Pharmacy	Yes	No	No	Yes	Yes	Yes	No	No	No		Yes	No	4000	Yes	Yes	Others	Post primary
A1133	2021-12-16	Rwotomio Pharmacy	High malaria transmission setting	Female	Pharmacy	Yes	No	No	No	Yes	Yes	Yes	Yes	Yes	Microscopy	Yes	No	4000	No	Yes	Formal employment	Tertiary education
A1132	2021-12-16	Rwotomio Pharmacy	High malaria transmission setting	Female	Pharmacy	Yes	No	No	Yes	Yes	Yes	Yes	Yes	Yes	mRDT	Yes	No	4000	No	Yes	Others	Tertiary education
A1131	2021-12-16	Rwotomio Pharmacy	High malaria transmission setting	Male	Pharmacy	Yes	No	No	Yes	Yes	Yes	Yes	Yes	Yes	Microscopy	Yes	No	4000	No	Yes	Peasant farmers	No formal education
A1130	2021-12-16	Rwotomio Pharmacy	High malaria transmission setting	Male	Pharmacy	Yes	No	No	Yes	Yes	Yes	Yes	Yes	Yes	mRDT	No	No	2000	Yes	No	Peasant farmers	Primary education
A1129	2021-12-16	Rwotomio Pharmacy	High malaria transmission setting	Male	Pharmacy	Yes	No	No	Yes	Yes	Yes	Yes	Yes	Yes	Microscopy	No	No	2000	Yes	No	Business	Post primary
A1128	2021-12-16	Rwotomio Pharmacy	High malaria transmission setting	Male	Pharmacy	Yes	No	No	Yes	Yes	Yes	No	No	No		Yes	No	4000	Yes	Yes	Others	Primary education
A1127	2021-12-16	Rwotomio Pharmacy	High malaria transmission setting	Female	Pharmacy	Yes	No	No	Yes	Yes	Yes	No	Yes	Yes	mRDT	No	No	2000	Yes	No	Others	Primary education
A1126	2021-12-16	Rwotomio Pharmacy	High malaria transmission setting	Male	Pharmacy	Yes	No	No	Yes	Yes	Yes	No	No	No		Yes	No	4000	No	Yes	Formal employment	Tertiary education
A1125	2021-12-16	Rwotomio Pharmacy	High malaria transmission setting	Male	Pharmacy	Yes	No	No	Yes	Yes	Yes	No	No	No		Yes	No	4000	Yes	Yes	Peasant farmers	No formal education
A1124	2021-12-16	Rwotomio Pharmacy	High malaria transmission setting	Male	Pharmacy	Yes	No	No	Yes	Yes	Yes	No	No	No		Yes	No	4000	No	Yes	Others	Primary education
A1123	2021-12-16	Rwotomio Pharmacy	High malaria transmission setting	Male	Pharmacy	Yes	No	No	Yes	Yes	Yes	Yes	Yes	Yes	mRDT	No	No	2000	Yes	No	Formal employment	Tertiary education
A1122	2021-12-16	Rosa Pharmacy Ltd	High malaria transmission setting	Female	Pharmacy	Yes	No	No	Yes	Yes	Yes	No	No	No		Yes	No	4000	No	No	Peasant farmers	Primary education
A1121	2021-12-16	Rosa Pharmacy Ltd	High malaria transmission setting	Female	Pharmacy	Yes	No	No	No	Yes	Yes	No	No	No		No	No	4000	Yes	Yes	Peasant farmers	No formal education
A1120	2021-12-16	Rosa Pharmacy Ltd	High malaria transmission setting	Female	Pharmacy	Yes	No	No	No	Yes	Yes	No	No	No		Yes	No	4000	Yes	Yes	Formal employment	Tertiary education
A1119	2021-12-16	Rosa Pharmacy Ltd	High malaria transmission setting	Male	Pharmacy	Yes	No	No	Yes	Yes	Yes	No	No	No		No	No	1000	No	No	Peasant farmers	No formal education
A1119	2021-12-16	Langi Onote Blunu Ba Drug shop	High malaria transmission setting	Male	Drug shop	Yes	No	Yes	No	Yes	Yes	No	No	No		Yes	No	3500	No	Yes	Others	Post primary
A1117	2021-12-16	Langi Onote Blunu Ba Drug shop	High malaria transmission setting	Male	Drug shop	Yes	Yes	No	Yes	Yes	Yes	No	No	No		Yes	No	3500	No	Yes	Formal employment	Tertiary education
A1116	2021-12-16	Langi Onote Blunu Ba Drug shop	High malaria transmission setting	Female	Drug shop	Yes	No	Yes	No	Yes	Yes	No	No	No		Yes	No	6000	No	Yes	Formal employment	Tertiary education
A1115	2021-12-16	Langi Onote Blunu Ba Drug shop	High malaria transmission setting	Female	Drug shop	Yes	No	Yes	No	Yes	Yes	No	Yes	Yes	mRDT	Yes	No	3500	No	Yes	Others	Post primary
A1114	2021-12-16	Langi Onote Blunu Ba Drug shop	High malaria transmission setting	Male	Drug shop	Yes	No	Yes	No	Yes	Yes	No	No	No		Yes	No	3500	Yes	Yes	Business	Post primary
A1113	2021-12-16	Langi Onote Blunu Ba Drug shop	High malaria transmission setting	Female	Drug shop	Yes	No	Yes	No	Yes	Yes	No	Yes	Yes	mRDT	Yes	No	3500	No	Yes	Others	Primary education
A1112	2021-12-16	Langi Onote Blunu Ba Drug shop	High malaria transmission setting	Female	Drug shop	Yes	No	Yes	No	Yes	Yes	No	No	No		Yes	No	3500	No	Yes	Others	Post primary
A1111	2021-12-16	Langi Onote Blunu Ba Drug shop	High malaria transmission setting	Male	Drug shop	Yes	No	Yes	No	Yes	Yes	No	Yes	Yes	mRDT	Yes	No	3500	No	Yes	Business	Primary education
A1110	2021-12-16	Langi Onote Blunu Ba Drug shop	High malaria transmission setting	Male	Drug shop	Yes	No	Yes	No	Yes	Yes	Yes	Yes	Yes	Microscopy	Yes	No	3500	Yes	Yes	Formal employment	Tertiary education
A1109	2021-12-16	Langi Onote Blunu Ba Drug shop	High malaria transmission setting	Male	Drug shop	Yes	Yes	No	Yes	Yes	Yes	Yes	Yes	No		Yes	No	3500	No	Yes	Peasant farmers	No formal education
A1108	2021-12-16	Langi Onote Blunu Ba Drug shop	High malaria transmission setting	Female	Drug shop	Yes	No	Yes	Yes	Yes	Yes	No	No	No		Yes	No	3500	Yes	Yes	Business	Post primary
A1107	2021-12-16	ALTON DRUG SHOP	High malaria transmission setting	Male	Drug shop	Yes	No	Yes	Yes	Yes	Yes	No	Yes	Yes	mRDT	Yes	No	15000	Yes	Yes	Others	Primary education
A1106	2021-12-16	ALTON DRUG SHOP	High malaria transmission setting	Male	Drug shop	Yes	Yes	No	Yes	Yes	Yes	No	Yes	Yes	mRDT	Yes	No	4500	No	Yes	Peasant farmers	Primary education
A1105	2021-12-16	ALTON DRUG SHOP	High malaria transmission setting	Female	Drug shop	Yes	Yes	No	Yes	Yes	Yes	No	Yes	Yes	mRDT	Yes	No	4000	Yes	Yes	Peasant farmers	Primary education
A1104	2021-12-16	ALTON DRUG SHOP	High malaria transmission setting	Male	Drug shop	Yes	No	Yes	Yes	Yes	Yes	No	Yes	Yes	mRDT	Yes	No	15000	No	Yes	Others	Post primary
A1103	2021-12-16	ALTON DRUG SHOP	High malaria transmission setting	Male	Drug shop	Yes	No	No	Yes	Yes	Yes	No	Yes	Yes	mRDT	Yes	No	4000	No	Yes	Others	No formal education
A1102	2021-12-16	ALTON DRUG SHOP	High malaria transmission setting	Female	Drug shop	Yes	Yes	No	No	Yes	Yes	No	Yes	Yes	mRDT	Yes	No	4000	No	Yes	Formal employment	Primary education
K783	2021-10-18	LIFE CARE PHARMACY	Low malaria transmission setting	Female	Pharmacy	Yes	Yes	No	Yes	Yes	Yes	No	Yes	Yes	mRDT	Yes	No	5000	No	Yes	Formal employment	Tertiary education
K782	2021-10-18	ZEE PHARMACY LTD	Low malaria transmission setting	Female	Pharmacy	Yes	No	Yes	Yes	Yes	Yes	No	No	No		Yes	No	5000	Yes	Yes	Peasant farmers	Tertiary education
M781	2021-10-11	APPLE PHARMACY	Low malaria transmission setting	Female	Pharmacy	Yes	No	Yes	No	Yes	Yes	Yes	Yes	Yes	Microscopy	Yes	No	20000	Yes	No	Business	Tertiary education
M780	2021-10-12	APPLE PHARMACY	Low malaria transmission setting	Male	Pharmacy	Yes	No	Yes	Yes	Yes	Yes	No	No	No		Yes	No	5000	No	Yes	Business	Primary education
M779	2021-10-12	APPLE PHARMACY	Low malaria transmission setting	Female	Pharmacy	Yes	No	Yes	Yes	Yes	Yes	No	No	No		Yes	No	5000	No	Yes	Others	Post primary
M778	2021-10-07	DEVINE PHARMACY	Low malaria transmission setting	Female	Pharmacy	Yes	No	Yes	Yes	Yes	No	No	No	No					No	No	Others	Post primary
M777	2021-10-12	APPLE PHARMACY	Low malaria transmission setting	Male	Pharmacy	No	No	Yes	Yes	Yes	Yes	No	No	No		Yes	No	5000	No	Yes	Business	Post primary
M776	2021-10-07	DEVINE PHARMACY	Low malaria transmission setting	Male	Pharmacy	Yes	No	Yes	Yes	Yes	Yes	No	No	No		Yes	No	15000	No	Yes	Formal employment	Tertiary education
M775	2021-10-12	APPLE PHARMACY	Low malaria transmission setting	Male	Pharmacy	Yes	No	Yes	Yes	Yes	Yes	No	No	No		Yes	No	5000	Yes	Yes	Formal employment	Post primary
M774	2021-10-15	APPLE PHARMACY	Low malaria transmission setting	Male	Pharmacy	Yes	No	Yes	Yes	Yes	Yes	No	No	No		Yes	No	5000	Yes	Yes	Business	Primary education
M773	2021-10-15	APPLE PHARMACY	Low malaria transmission setting	Male	Pharmacy	Yes	No	Yes	Yes	Yes	Yes	No	No	No		Yes	No	5000	No	Yes	Others	Primary education
M772	2021-10-06	DEVINE PHARMACY	Low malaria transmission setting	Female	Pharmacy	Yes	No	Yes	Yes	Yes	Yes	No	Yes	Yes	mRDT	Yes	No	18000	No	Yes	Peasant farmers	Post primary
M771	2021-10-15	APPLE PHARMACY	Low malaria transmission setting	Male	Pharmacy	Yes	No	Yes	Yes	Yes	Yes	No	No	No		Yes	No	5000	No	Yes	Peasant farmers	Primary education
M770	2021-10-15	APPLE PHARMACY	Low malaria transmission setting	Male	Pharmacy	No	No	Yes	Yes	Yes	Yes	No	No	No		Yes	No	5000	No	Yes	Others	Tertiary education
M769	2021-10-12	APPLE PHARMACY	Low malaria transmission setting	Female	Pharmacy	Yes	No	Yes	Yes	Yes	Yes	No	No	No		Yes	No	5000	No	Yes	Business	Post primary
M768	2021-10-09	TREMOL PHARMACY	Low malaria transmission setting	Female	Pharmacy	Yes	No	No	Yes	Yes	Yes	No	No	No		Yes	No	5000	No	Yes	Formal employment	Tertiary education
M767	2021-10-07	TREMOL PHARMACY	Low malaria transmission setting	Male	Pharmacy	Yes	No	No	Yes	Yes	Yes	No	No	No		Yes	No	5000	Yes	Yes	Peasant farmers	Primary education
M766	2021-10-09	TREMOL PHARMACY	Low malaria transmission setting	Male	Pharmacy	Yes	No	No	No	Yes	Yes	No	No	No		Yes	No	5000	No	Yes	Peasant farmers	Primary education
M765	2021-10-08	SHIFA PHARMACY	Low malaria transmission setting	Female	Pharmacy	Yes	No	Yes	No	Yes	No	Yes	No	No					No	Yes	Formal employment	Tertiary education
M764	2021-10-07	SHIFA PHARMACY	Low malaria transmission setting	Male	Pharmacy	Yes	No	Yes	Yes	Yes	Yes	No	Yes	Yes	Both mRDT and microscopy	Yes	Yes	5000	No	Yes	Formal employment	Tertiary education
M763	2021-10-07	SHIFA PHARMACY	Low malaria transmission setting	Female	Pharmacy	Yes	Yes	No	Yes	Yes	No	No	No	No					No	No	Others	Post primary
M762	2021-10-07	SHIFA PHARMACY	Low malaria transmission setting	Female	Pharmacy	Yes	No	Yes	No	Yes	Yes	No	No	No		Yes	No	15000	No	Yes	Formal employment	Tertiary education
M761	2021-10-07	SHIFA PHARMACY	Low malaria transmission setting	Female	Pharmacy	Yes	No	No	Yes	Yes	Yes	No	Yes	Yes	mRDT	Yes	No	5000	No	Yes	Peasant farmers	No formal education
M760	2021-10-07	SHIFA PHARMACY	Low malaria transmission setting	Male	Pharmacy	Yes	No	Yes	Yes	Yes	Yes	Yes	Yes	Yes	mRDT	Yes	No	5000	No	Yes	Formal employment	Tertiary education
M759	2021-10-07	SHIFA PHARMACY	Low malaria transmission setting	Female	Pharmacy	No	No	Yes	Yes	Yes	No	No	No	No					No	Yes	Peasant farmers	Tertiary education
M758	2021-10-06	TREMOL PHARMACY	Low malaria transmission setting	Female	Pharmacy	Yes	No	No	No	Yes	Yes	Yes	Yes	Yes	mRDT	Yes	No	15000	No	Yes	Business	Post primary
M757	2021-10-16	STAR DRUG SHOP	Low malaria transmission setting	Male	Drug shop	Yes	No	No	Yes	Yes	Yes	No	No	No					No	Yes	Business	Post primary
M756	2021-10-16	STAR DRUG SHOP	Low malaria transmission setting	Male	Drug shop	Yes	No	No	Yes	Yes	Yes	No	No	No		Yes	No	5000	No	Yes	Business	Post primary
M755	2021-10-15	BWIZIBWERA DRUG SHOP	Low malaria transmission setting	Male	Drug shop	Yes	Yes	No	No	Yes	Yes	No	Yes	Yes	Microscopy	Yes	No	5000	No	Yes	Others	Post primary
M754	2021-10-15	STAR DRUG SHOP	Low malaria transmission setting	Male	Drug shop	Yes	No	No	No	Yes	Yes	No	No	No		Yes	No	5000	No	Yes	Peasant farmers	Primary education
M753	2021-10-15	STAR DRUG SHOP	Low malaria transmission setting	Male	Drug shop	Yes	No	No	Yes	Yes	Yes	No	No	No		Yes	No	5000	No	Yes	Others	Post primary
M752	2021-10-15	BWIZIBWERA DRUG SHOP	Low malaria transmission setting	Male	Drug shop	Yes	Yes	No	Yes	Yes	Yes	No	Yes	Yes	Microscopy	Yes	No	5000	No	Yes	Peasant farmers	Post primary
M751	2021-10-15	BWIZIBWERA DRUG SHOP	Low malaria transmission setting	Male	Drug shop	Yes	No	Yes	Yes	Yes	Yes	No	Yes	Yes	Microscopy	Yes	Yes	5000	No	Yes	Peasant farmers	No formal education
M750	2021-10-15	BWIZIBWERA DRUG SHOP	Low malaria transmission setting	Male	Drug shop	Yes	Yes	No	Yes	Yes	Yes	No	Yes	Yes	Microscopy	Yes	Yes	5000	No	Yes	Others	Post primary
M749	2021-10-15	BWIZIBWERA DRUG SHOP	Low malaria transmission setting	Male	Drug shop	Yes	Yes	No	Yes	Yes	Yes	No	Yes	Yes	Microscopy	Yes	No	5000	No	Yes	Peasant farmers	Post primary
M748	2021-10-15	BWIZIBWERA DRUG SHOP	Low malaria transmission setting	Female	Drug shop	Yes	No	No	Yes	Yes	Yes	No	Yes	Yes	Microscopy	Yes	No	15000	Yes	Yes	Formal employment	Tertiary education
M747	2021-10-15	BWIZIBWERA DRUG SHOP	Low malaria transmission setting	Female	Drug shop	Yes	Yes	No	Yes	Yes	Yes	No	Yes	Yes	Microscopy	Yes	No	20000	No	Yes	Others	Primary education
M746	2021-10-15	BWIZIBWERA DRUG SHOP	Low malaria transmission setting	Male	Drug shop	No	Yes	No	Yes	Yes	Yes	No	Yes	Yes	Microscopy	Yes	No	15000	No	Yes	Peasant farmers	Primary education
M745	2021-10-15	BWIZIBWERA DRUG SHOP	Low malaria transmission setting	Female	Drug shop	Yes	No	No	Yes	Yes	Yes	No	No	No		Yes	Yes	5000	No	Yes	Others	Primary education
M744	2021-10-13	BLAIZE PHARMACY	Low malaria transmission setting	Male	Pharmacy	Yes	Yes	No	No	Yes	Yes	No	No	No		Yes	Yes	5000	No	Yes	Peasant farmers	Post primary
M743	2021-10-13	BLAIZE PHARMACY	Low malaria transmission setting	Male	Pharmacy	Yes	Yes	No	Yes	Yes	Yes	No	Yes	Yes	mRDT	Yes	No	5000	Yes	Yes	Formal employment	Tertiary education
M742	2021-10-13	BLAIZE PHARMACY	Low malaria transmission setting	Male	Pharmacy	Yes	No	Yes	No	Yes	Yes	No	Yes	Yes	Microscopy	Yes	No	30000	Yes	Yes	Formal employment	Tertiary education
M741	2021-10-13	BLAIZE PHARMACY	Low malaria transmission setting	Male	Pharmacy	Yes	No	Yes	Yes	Yes	No	No	Yes	Yes	Microscopy				Yes	Yes	Formal employment	Post primary
M740	2021-10-13	BLAIZE PHARMACY	Low malaria transmission setting	Female	Pharmacy	Yes	No	Yes	No	Yes	Yes	No	Yes	Yes	Microscopy	Yes	No	15000	No	Yes	Formal employment	Tertiary education
M739	2021-10-13	BLAIZE PHARMACY	Low malaria transmission setting	Female	Pharmacy	No	Yes	Yes	Yes	Yes	Yes	No	Yes	Yes	Microscopy	Yes	Yes	5000	No	Yes	Business	Primary education
M738	2021-10-14	BWIZIBWERA DRUG SHOP	Low malaria transmission setting	Male	Drug shop	Yes	No	Yes	Yes	Yes	Yes	No	Yes	Yes	Microscopy	Yes	No	20000	Yes	Yes	Formal employment	Tertiary education
M737	2021-10-14	BWIZIBWERA DRUG SHOP	Low malaria transmission setting	Male	Drug shop	Yes	No	No	Yes	Yes	Yes	No	Yes	Yes	Microscopy	Yes	No	15000	No	Yes	Peasant farmers	Post primary
M736	2021-10-14	BWIZIBWERA DRUG SHOP	Low malaria transmission setting	Female	Drug shop	Yes	Yes	No	Yes	Yes	Yes	No	Yes	Yes	Microscopy	Yes	No	20000	No	Yes	Peasant farmers	Primary education
M735	2021-10-14	BWIZIBWERA DRUG SHOP	Low malaria transmission setting	Male	Drug shop	Yes	Yes	No	No	Yes	Yes	No	Yes	Yes	Microscopy	Yes	No	20000	No	Yes	Formal employment	Tertiary education
M734	2021-10-14	STAR DRUG SHOP	Low malaria transmission setting	Male	Drug shop	Yes	No	No	Yes	Yes	Yes	No	No	No		Yes	No	5000	No	Yes	Others	Post primary
M733	2021-11-14	STAR DRUG SHOP	Low malaria transmission setting	Male	Drug shop	Yes	No	No	Yes	Yes	Yes	No	No	No		Yes	No	5000	No	Yes	Business	Post primary
M732	2021-10-14	STAR DRUG SHOP	Low malaria transmission setting	Male	Drug shop	Yes	No	No	Yes	Yes	Yes	No	No	No		Yes	No	5000	Yes	Yes	Others	Post primary
M731	2021-10-12	STAR DRUG SHOP	Low malaria transmission setting	Male	Drug shop	Yes	No	Yes	Yes	Yes	Yes	No	Yes	Yes	Microscopy	Yes	Yes	5000	No	Yes	Peasant farmers	Post primary
M730	2021-10-12	STAR DRUG SHOP	Low malaria transmission setting	Female	Drug shop	Yes	No	No	No	Yes	Yes	No	No	No		Yes	No	5000	No	Yes	Peasant farmers	Post primary
M729	2021-10-12	BLAIZE PHARMACY	Low malaria transmission setting	Female	Pharmacy	Yes	No	Yes	No	Yes	No	Yes	No	No					No	Yes	Peasant farmers	Primary education
M728	2021-10-12	BLAIZE PHARMACY	Low malaria transmission setting	Female	Pharmacy	Yes	No	Yes	No	Yes	Yes	Yes	Yes	Yes	Microscopy	Yes	Yes	5000	No	Yes	Business	Post primary
M727	2021-10-12	BLAIZE PHARMACY	Low malaria transmission setting	Female	Pharmacy	Yes	No	Yes	No	Yes	Yes	No	Yes	Yes	mRDT	Yes	Yes	5000	Yes	Yes	Formal employment	Primary education
M726	2021-10-12	BLAIZE PHARMACY	Low malaria transmission setting	Male	Pharmacy	Yes	No	Yes	No	Yes	Yes	No	Yes	Yes	mRDT	Yes	Yes	5000	No	Yes	Peasant farmers	Post primary
M725	2021-10-12	STAR DRUG SHOP	Low malaria transmission setting	Male	Drug shop	Yes	No	No	Yes	Yes	Yes	No	No	No		Yes	No	5000	No	Yes	Others	Post primary
M724	2021-10-13	STAR DRUG SHOP	Low malaria transmission setting	Female	Drug shop	Yes	No	No	Yes	Yes	Yes	No	No	No		Yes	No	5000	No	Yes	Peasant farmers	No formal education
M723	2021-10-13	STAR DRUG SHOP	Low malaria transmission setting	Male	Drug shop	Yes	No	No	Yes	Yes	Yes	No	Yes	Yes	mRDT	No	Yes	7000	No	Yes	Business	Primary education
M722	2021-10-13	STAR DRUG SHOP	Low malaria transmission setting	Male	Drug shop	Yes	No	No	Yes	Yes	Yes	No	No	No		Yes	No	5000	Yes	Yes	Peasant farmers	Tertiary education
M721	2021-10-11	STAR DRUG SHOP	Low malaria transmission setting	Male	Drug shop	Yes	No	No	No	Yes	Yes	No	No	No		No	Yes	7000	No	No	Others	Tertiary education
M720	2021-10-11	STAR DRUG SHOP	Low malaria transmission setting	Male	Drug shop	Yes	No	No	No	Yes	Yes	No	No	No		Yes	No	5000	No	Yes	Peasant farmers	Post primary
M719	2021-10-11	STAR DRUG SHOP	Low malaria transmission setting	Female	Drug shop	Yes	No	No	No	Yes	Yes	No	No	No		No	No	2500	No	No	Peasant farmers	Post primary
M718	2021-10-11	STAR DRUG SHOP	Low malaria transmission setting	Female	Drug shop	Yes	No	No	Yes	Yes	Yes	Yes	Yes	Yes	mRDT	Yes	No	5000	No	Yes	Peasant farmers	No formal education
M717	2021-10-11	STAR DRUG SHOP	Low malaria transmission setting	Male	Drug shop	Yes	No	No	Yes	Yes	Yes	No	No	No		Yes	No	5000	No	Yes	Business	Primary education
M716	2021-10-11	STAR DRUG SHOP	Low malaria transmission setting	Male	Drug shop	Yes	No	No	Yes	Yes	Yes	No	No	No		Yes	No	5000	No	Yes	Business	Post primary
M715	2021-10-11	STAR DRUG SHOP	Low malaria transmission setting	Female	Drug shop	Yes	No	No	No	Yes	Yes	No	No	No		No	No	3000	No	No	Peasant farmers	Primary education
M714	2021-10-11	BLAIZE PHARMACY	Low malaria transmission setting	Female	Pharmacy	Yes	No	Yes	No	Yes	Yes	No	No	No		Yes	Yes	4000	Yes	Yes	Peasant farmers	No formal education
M713	2021-10-11	BLAIZE PHARMACY	Low malaria transmission setting	Male	Pharmacy	Yes	No	Yes	Yes	Yes	Yes	Yes	Yes	Yes	Microscopy	Yes	No	15000	Yes	Yes	Formal employment	Tertiary education
M712	2021-10-11	BLAIZE PHARMACY	Low malaria transmission setting	Female	Pharmacy	Yes	No	Yes	Yes	Yes	Yes	No	Yes	Yes	Microscopy	Yes	Yes	7000	No	Yes	Peasant farmers	No formal education
M711	2021-10-11	BLAIZE PHARMACY	Low malaria transmission setting	Female	Pharmacy	Yes	No	Yes	No	Yes	Yes	No	Yes	Yes	Microscopy	Yes	No	12000	No	Yes	Business	Tertiary education
M710	2021-10-16	BLAIZE PHARMACY	Low malaria transmission setting	Male	Pharmacy	Yes	No	Yes	No	Yes	Yes	Yes	Yes	Yes	mRDT	Yes	Yes	5000	No	Yes	Business	No formal education
M709	2021-10-16	BLAIZE PHARMACY	Low malaria transmission setting	Female	Pharmacy	Yes	No	Yes	Yes	Yes	Yes	Yes	Yes	Yes	Microscopy	Yes	Yes	5000	Yes	Yes	Others	No formal education
M708	2021-10-15	BLAIZE PHARMACY	Low malaria transmission setting	Female	Pharmacy	Yes	No	Yes	No	Yes	Yes	No	No	No		Yes	No	15000	Yes	Yes	Others	Tertiary education
M707	2021-10-15	BLAIZE PHARMACY	Low malaria transmission setting	Female	Pharmacy	Yes	No	Yes	No	Yes	Yes	No	No	No		Yes	Yes	5000	No	Yes	Others	Primary education
M706	2021-10-13	BLAIZE PHARMACY	Low malaria transmission setting	Male	Pharmacy	Yes	No	Yes	Yes	Yes	Yes	Yes	Yes	Yes	Microscopy	Yes	No	15000	Yes	Yes	Business	No formal education
M705	2021-10-13	BLAIZE PHARMACY	Low malaria transmission setting	Male	Pharmacy	No	No	Yes	No	Yes	No	Yes	No	No					No	Yes	Peasant farmers	Primary education
M704	2021-10-13	BLAIZE PHARMACY	Low malaria transmission setting	Female	Pharmacy	Yes	No	Yes	Yes	Yes	Yes	Yes	Yes	Yes	Microscopy	Yes	No	15000	Yes	Yes	Formal employment	Tertiary education
M703	2021-10-13	BLAIZE PHARMACY	Low malaria transmission setting	Male	Pharmacy	Yes	No	Yes	No	Yes	Yes	Yes	Yes	Yes	Microscopy	Yes	Yes	5000	Yes	Yes	Others	Primary education
M702	2021-10-13	BLAIZE PHARMACY	Low malaria transmission setting	Female	Pharmacy	Yes	No	Yes	Yes	Yes	Yes	No	No	No		Yes	Yes	5000	No	Yes	Formal employment	Tertiary education
A1101	2021-12-16	ALTON DRUG SHOP	High malaria transmission setting	Male	Drug shop	No	Yes	No	Yes	Yes	Yes	No	Yes	Yes	mRDT	Yes	No	4000	No	Yes	Formal employment	Tertiary education
A1100	2021-12-16	ALTON DRUG SHOP	High malaria transmission setting	Female	Drug shop	Yes	No	Yes	Yes	Yes	Yes	No	Yes	Yes	mRDT	Yes	No	4000	No	Yes	Others	Primary education
A1099	2021-12-16	ALTON DRUG SHOP	High malaria transmission setting	Female	Drug shop	Yes	Yes	No	Yes	Yes	Yes	No	Yes	Yes	mRDT	No	No	1000	No	No	Peasant farmers	No formal education
A1098	2021-12-16	Good will D.shop	High malaria transmission setting	Female	Drug shop	Yes	No	Yes	No	Yes	Yes	No	No	No		Yes	No	4000	Yes	Yes	Formal employment	Tertiary education
A1097	2021-12-16	Good will D.shop	High malaria transmission setting	Male	Drug shop	Yes	No	Yes	No	Yes	Yes	No	Yes	Yes	mRDT	Yes	No	3000	Yes	Yes	Formal employment	Tertiary education
A1096	2021-12-16	Freedom Health Pharmacy	High malaria transmission setting	Male	Pharmacy	Yes	No	Yes	Yes	Yes	Yes	No	Yes	Yes	mRDT	Yes	No	3500	Yes	Yes	Others	Post primary
A1095	2021-12-16	Freedom Health Pharmacy	High malaria transmission setting	Female	Pharmacy	Yes	No	Yes	Yes	Yes	Yes	No	No	No		Yes	No	3000	Yes	Yes	Others	Tertiary education
A1094	2021-12-16	Freedom Health Pharmacy	High malaria transmission setting	Female	Pharmacy	Yes	No	Yes	Yes	Yes	Yes	Yes	Yes	Yes	mRDT	Yes	Yes	3500	Yes	Yes	Peasant farmers	No formal education
A1093	2021-12-16	Freedom Health Pharmacy	High malaria transmission setting	Female	Pharmacy	Yes	No	Yes	Yes	Yes	Yes	No	Yes	Yes	mRDT	Yes	No	3500	No	Yes	Others	Primary education
A1092	2021-12-16	Freedom Health Pharmacy	High malaria transmission setting	Female	Pharmacy	Yes	No	Yes	No	Yes	Yes	No	No	No		Yes	No	3500	No	Yes	Peasant farmers	No formal education
A1091	2021-12-16	Freedom Health Pharmacy	High malaria transmission setting	Female	Pharmacy	Yes	No	Yes	Yes	Yes	Yes	No	No	No		Yes	No	3500	No	Yes	Others	Primary education
A1090	2021-12-15	LIFE CARE DRUG SHOP	High malaria transmission setting	Male	Drug shop	Yes	No	No	No	Yes	Yes	Yes	Yes	Yes	mRDT	No	No	1000	No	No	Business	No formal education
A1089	2021-12-15	LIFE CARE DRUG SHOP	High malaria transmission setting	Female	Drug shop	Yes	No	No	Yes	Yes	Yes	No	Yes	Yes	mRDT	No	No	1000	No	No	Peasant farmers	No formal education
A1088	2021-12-15	LIFE CARE DRUG SHOP	High malaria transmission setting	Female	Drug shop	Yes	No	No	No	Yes	Yes	No	No	No		No	No	3000	Yes	No	Peasant farmers	Post primary
A1087	2021-12-15	LIFE CARE DRUG SHOP	High malaria transmission setting	Female	Drug shop	Yes	No	No	Yes	Yes	Yes	Yes	Yes	Yes	mRDT	No	No	1000	No	No	Peasant farmers	No formal education
A1086	2021-12-15	LIFE CARE DRUG SHOP	High malaria transmission setting	Male	Drug shop	Yes	No	No	Yes	Yes	Yes	Yes	Yes	Yes	mRDT	No	No	2000	No	No	Peasant farmers	No formal education
A1085	2021-12-15	LIFE CARE DRUG SHOP	High malaria transmission setting	Female	Drug shop	Yes	No	No	Yes	Yes	Yes	Yes	Yes	Yes	mRDT	No	No	1000	No	No	Peasant farmers	Primary education
A1084	2021-12-15	LIFE CARE DRUG SHOP	High malaria transmission setting	Female	Drug shop	Yes	No	No	Yes	Yes	Yes	Yes	Yes	Yes	mRDT	No	No	2000	No	No	Peasant farmers	No formal education
A1083	2021-12-15	LIFE CARE DRUG SHOP	High malaria transmission setting	Female	Drug shop	Yes	No	No	Yes	Yes	Yes	No	No	No		No	No	1000	No	No	Peasant farmers	No formal education
A1082	2021-12-15	LIFE CARE DRUG SHOP	High malaria transmission setting	Female	Drug shop	Yes	No	No	No	Yes	Yes	No	No	No		No	No	2000	No	No	Business	No formal education
A1081	2021-12-15	LIFE CARE DRUG SHOP	High malaria transmission setting	Female	Drug shop	Yes	No	No	Yes	Yes	Yes	Yes	Yes	Yes	mRDT	No	No	2000	No	No	Peasant farmers	No formal education
A1080	2021-12-15	LIFE CARE DRUG SHOP	High malaria transmission setting	Female	Drug shop	Yes	No	No	Yes	Yes	Yes	Yes	Yes	Yes	mRDT	No	No	1500	No	No	Peasant farmers	No formal education
A1079	2021-12-15	LIFE CARE DRUG SHOP	High malaria transmission setting	Female	Drug shop	Yes	No	No	Yes	Yes	Yes	Yes	Yes	Yes	mRDT	No	No	800	No	No	Peasant farmers	Primary education
A1078	2021-12-15	LIFE CARE DRUG SHOP	High malaria transmission setting	Male	Drug shop	Yes	No	No	Yes	Yes	Yes	No	No	No		No	No	2000	No	No	Business	Post primary
A1077	2021-12-15	LIFE CARE DRUG SHOP	High malaria transmission setting	Female	Drug shop	Yes	No	No	Yes	Yes	Yes	No	No	No		No	No	2000	No	No	Peasant farmers	Post primary
A1076	2021-12-15	LIFE CARE DRUG SHOP	High malaria transmission setting	Female	Drug shop	Yes	No	No	Yes	Yes	Yes	Yes	Yes	Yes	mRDT	No	No	2000	No	No	Peasant farmers	Primary education
A1075	2021-12-15	LIFE CARE DRUG SHOP	High malaria transmission setting	Male	Drug shop	Yes	No	No	Yes	Yes	Yes	Yes	Yes	Yes	mRDT	No	No	2000	No	No	Peasant farmers	No formal education
A1074	2021-12-15	LIFE CARE DRUG SHOP	High malaria transmission setting	Male	Drug shop	Yes	No	No	Yes	Yes	Yes	Yes	Yes	Yes	mRDT	No	No	3000	No	No	Peasant farmers	No formal education
A1073	2021-12-15	LIFE CARE DRUG SHOP	High malaria transmission setting	Male	Drug shop	Yes	No	No	Yes	Yes	Yes	No	No	No		No	No	1000	No	No	Business	Tertiary education
A1072	2021-12-15	LIFE CARE DRUG SHOP	High malaria transmission setting	Male	Drug shop	Yes	No	No	Yes	Yes	Yes	No	No	No		No	No	2000	No	No	Business	Primary education
A1071	2021-12-15	ALARO DRUG SHOP	High malaria transmission setting	Male	Drug shop	Yes	No	Yes	Yes	Yes	Yes	Yes	Yes	Yes	mRDT	No	No	2500	No	No	Peasant farmers	No formal education
A1070	2021-12-15	ALARO DRUG SHOP	High malaria transmission setting	Male	Drug shop	Yes	No	Yes	Yes	Yes	Yes	Yes	Yes	Yes	mRDT	No	No	2500	No	No	Business	Primary education
A1069	2021-12-15	ALARO DRUG SHOP	High malaria transmission setting	Male	Drug shop	Yes	No	Yes	Yes	Yes	Yes	No	Yes	Yes	mRDT	No	No	2500	Yes	No	Business	Primary education
A1068	2021-12-15	ALARO DRUG SHOP	High malaria transmission setting	Male	Drug shop	Yes	No	No	Yes	Yes	Yes	Yes	Yes	Yes	mRDT	No	No	2500	No	No	Peasant farmers	Post primary
A1067	2021-12-15	ALARO DRUG SHOP	High malaria transmission setting	Female	Drug shop	Yes	No	Yes	Yes	Yes	Yes	No	No	No		No	No	1500	No	No	Business	Primary education
A1066	2021-12-15	ALARO DRUG SHOP	High malaria transmission setting	Female	Drug shop	Yes	No	No	Yes	Yes	Yes	No	Yes	Yes	mRDT	No	No	2500	No	No	Peasant farmers	No formal education
A1065	2021-12-15	ALARO DRUG SHOP	High malaria transmission setting	Female	Drug shop	Yes	No	Yes	Yes	Yes	Yes	Yes	Yes	Yes	mRDT	No	No	2000	No	No	Peasant farmers	No formal education
A1064	2021-12-15	ALARO DRUG SHOP	High malaria transmission setting	Male	Drug shop	Yes	No	Yes	Yes	Yes	Yes	No	No	No		No	No	2000	No	No	Peasant farmers	No formal education
A1063	2021-12-15	ALARO DRUG SHOP	High malaria transmission setting	Male	Drug shop	Yes	No	Yes	No	Yes	Yes	Yes	Yes	Yes	mRDT	No	No	2500	No	No	Business	Primary education
A1062	2021-12-15	ALARO DRUG SHOP	High malaria transmission setting	Male	Drug shop	Yes	No	Yes	Yes	Yes	Yes	Yes	Yes	Yes	mRDT	No	No	3000	No	No	Peasant farmers	No formal education
A1061	2021-12-15	ALARO DRUG SHOP	High malaria transmission setting	Male	Drug shop	Yes	No	No	Yes	Yes	Yes	Yes	Yes	Yes	mRDT	No	No	3000	No	No	Peasant farmers	Primary education
A1060	2021-12-15	ST LAWRENCE DRUG SHOP	High malaria transmission setting	Male	Drug shop	Yes	No	Yes	No	Yes	Yes	No	No	No		Yes	No	16000	No	Yes	Others	Primary education
A1059	2021-12-15	ST LAWRENCE DRUG SHOP	High malaria transmission setting	Male	Drug shop	Yes	No	No	Yes	Yes	Yes	Yes	Yes	Yes	mRDT	Yes	No	16000	Yes	Yes	Peasant farmers	No formal education
A1058	2021-12-15	ST LAWRENCE DRUG SHOP	High malaria transmission setting	Male	Drug shop	Yes	No	Yes	Yes	Yes	Yes	No	Yes	Yes	mRDT	Yes	No	4000	No	Yes	Others	No formal education
A1057	2021-12-15	ST LAWRENCE DRUG SHOP	High malaria transmission setting	Male	Drug shop	Yes	No	No	No	Yes	Yes	No	No	No		Yes	No	4000	Yes	Yes	Peasant farmers	No formal education
A1056	2021-12-15	ST LAWRENCE DRUG SHOP	High malaria transmission setting	Female	Drug shop	Yes	No	Yes	No	Yes	Yes	No	No	No		Yes	No	4000	Yes	Yes	Others	Tertiary education
A1055	2021-12-15	ST LAWRENCE DRUG SHOP	High malaria transmission setting	Male	Drug shop	Yes	No	Yes	No	Yes	Yes	No	No	No		Yes	No	4000	Yes	Yes	Peasant farmers	No formal education
A1054	2021-12-15	ST LAWRENCE DRUG SHOP	High malaria transmission setting	Male	Drug shop	Yes	No	No	Yes	Yes	Yes	Yes	Yes	Yes	mRDT	Yes	No	4000	Yes	Yes	Business	No formal education
A1053	2021-12-15	ST LAWRENCE DRUG SHOP	High malaria transmission setting	Male	Drug shop	Yes	No	No	Yes	Yes	Yes	No	Yes	Yes	mRDT	Yes	No	4000	Yes	Yes	Peasant farmers	Primary education
A1052	2021-12-15	ST LAWRENCE DRUG SHOP	High malaria transmission setting	Female	Drug shop	Yes	No	No	No	Yes	Yes	No	Yes	Yes	mRDT	Yes	No	4000	Yes	Yes	Others	No formal education
A1051	2021-12-15	ST LAWRENCE DRUG SHOP	High malaria transmission setting	Female	Drug shop	Yes	No	No	Yes	Yes	Yes	No	Yes	Yes	mRDT	Yes	No	4000	Yes	Yes	Others	No formal education
A1050	2021-12-15	ST LAWRENCE DRUG SHOP	High malaria transmission setting	Male	Drug shop	Yes	No	No	Yes	Yes	Yes	Yes	Yes	Yes	mRDT	No	No	9000	Yes	Yes	Peasant farmers	Primary education
A1049	2021-12-15	ST LAWRENCE DRUG SHOP	High malaria transmission setting	Male	Drug shop	Yes	No	No	No	Yes	Yes	Yes	Yes	Yes	mRDT	Yes	No	4000	Yes	Yes	Peasant farmers	Primary education
A1048	2021-12-15	ST LAWRENCE DRUG SHOP	High malaria transmission setting	Male	Drug shop	Yes	No	No	Yes	Yes	Yes	Yes	Yes	Yes	mRDT	Yes	No	4000	Yes	Yes	Formal employment	Tertiary education
A1047	2021-12-15	ST LAWRENCE DRUG SHOP	High malaria transmission setting	Male	Drug shop	Yes	No	Yes	Yes	Yes	Yes	Yes	Yes	Yes	mRDT	Yes	No	4000	No	Yes	Peasant farmers	Primary education
A1046	2021-12-15	ALARO DRUG SHOP	High malaria transmission setting	Male	Drug shop	Yes	No	Yes	No	Yes	Yes	No	No	No		No	No	3000	No	No	Business	Primary education
A1045	2021-12-15	ALARO DRUG SHOP	High malaria transmission setting	Male	Drug shop	Yes	No	Yes	Yes	Yes	Yes	No	Yes	Yes	mRDT	No	No	9000	No	No	Peasant farmers	No formal education
A1044	2021-12-15	ALARO DRUG SHOP	High malaria transmission setting	Female	Drug shop	No	No	Yes	Yes	Yes	Yes	Yes	Yes	Yes	mRDT	No	No	2000	No	No	Business	No formal education
A1043	2021-12-15	ALARO DRUG SHOP	High malaria transmission setting	Male	Drug shop	Yes	No	No	Yes	Yes	Yes	Yes	Yes	Yes	mRDT	No	No	2500	No	No	Peasant farmers	No formal education
A1042	2021-12-15	ALARO DRUG SHOP	High malaria transmission setting	Male	Drug shop	Yes	No	Yes	Yes	Yes	Yes	No	No	No		No	No	3000	No	No	Peasant farmers	Primary education
A1041	2021-12-15	ALARO DRUG SHOP	High malaria transmission setting	Female	Drug shop	Yes	No	Yes	Yes	Yes	Yes	No	Yes	Yes	mRDT	No	No	2500	No	No	Peasant farmers	Post primary
A1040	2021-12-15	ALARO DRUG SHOP	High malaria transmission setting	Male	Drug shop	Yes	No	Yes	Yes	Yes	Yes	Yes	Yes	Yes	mRDT	No	No	1500	No	No	Peasant farmers	No formal education
A1039	2021-12-15	ALARO DRUG SHOP	High malaria transmission setting	Female	Drug shop	Yes	No	Yes	Yes	Yes	Yes	Yes	Yes	Yes	mRDT	No	Yes	3000	No	No	Peasant farmers	Post primary
A1038	2021-12-15	ALARO DRUG SHOP	High malaria transmission setting	Female	Drug shop	Yes	No	Yes	Yes	Yes	Yes	Yes	Yes	Yes	mRDT	No	No	3000	Yes	No	Peasant farmers	Post primary
A1037	2021-12-15	Medisaf D.shop	High malaria transmission setting	Female	Drug shop	Yes	Yes	No	No	Yes	Yes	No	Yes	Yes	mRDT	Yes	No	4000	No	Yes	Peasant farmers	Primary education
A1036	2021-12-15	Medisaf D.shop	High malaria transmission setting	Male	Drug shop	Yes	No	No	Yes	Yes	Yes	No	Yes	Yes	mRDT	Yes	No	4000	No	Yes	Business	Post primary
A1035	2021-12-15	Medisaf D.shop	High malaria transmission setting	Female	Drug shop	Yes	Yes	No	Yes	Yes	Yes	No	Yes	Yes	mRDT	Yes	No	4000	No	Yes	Business	Primary education
A1034	2021-12-15	Medisaf D.shop	High malaria transmission setting	Female	Drug shop	Yes	Yes	No	Yes	Yes	Yes	No	No	No		No	No	2000	No	No	Business	Post primary
A1033	2021-12-15	Medisaf D.shop	High malaria transmission setting	Male	Drug shop	Yes	No	Yes	No	Yes	Yes	No	Yes	Yes	mRDT	Yes	No	4000	No	Yes	Business	No formal education
A1032	2021-12-15	Medisaf D.shop	High malaria transmission setting	Male	Drug shop	Yes	Yes	No	Yes	Yes	Yes	No	Yes	Yes	mRDT	Yes	No	4000	No	Yes	Peasant farmers	No formal education
A1031	2021-12-15	Medisaf D.shop	High malaria transmission setting	Female	Drug shop	Yes	Yes	No	No	Yes	Yes	No	Yes	Yes	mRDT	Yes	No	4000	Yes	Yes	Formal employment	Tertiary education
A1030	2021-12-15	Medisaf D.shop	High malaria transmission setting	Male	Drug shop	Yes	No	Yes	Yes	Yes	Yes	No	Yes	Yes	mRDT	Yes	No	4000	No	Yes	Peasant farmers	No formal education
A1029	2021-12-15	Medisaf D.shop	High malaria transmission setting	Male	Drug shop	Yes	Yes	No	No	Yes	Yes	Yes	Yes	Yes	mRDT	No	No	3000	Yes	No	Peasant farmers	No formal education
A1028	2021-12-15	Medisaf D.shop	High malaria transmission setting	Male	Drug shop	Yes	Yes	No	Yes	Yes	Yes	No	Yes	Yes	mRDT	Yes	No	4000	No	Yes	Peasant farmers	No formal education
A1027	2021-12-15	Medisaf D.shop	High malaria transmission setting	Male	Drug shop	Yes	Yes	No	No	Yes	Yes	No	Yes	Yes	mRDT	Yes	No	4000	No	Yes	Peasant farmers	No formal education
A1026	2021-12-15	Medisaf D.shop	High malaria transmission setting	Male	Drug shop	Yes	No	Yes	No	Yes	Yes	No	Yes	Yes	mRDT	Yes	No	4000	Yes	Yes	Business	Primary education
A1025	2021-12-15	Medisaf D.shop	High malaria transmission setting	Male	Drug shop	Yes	No	Yes	Yes	Yes	Yes	No	No	No		No	No	1600	No	No	Others	No formal education
A1024	2021-12-15	Medisaf D.shop	High malaria transmission setting	Male	Drug shop	Yes	Yes	No	Yes	Yes	Yes	No	Yes	Yes	mRDT	Yes	No	2000	No	Yes	Peasant farmers	Primary education
A1023	2021-12-15	Medisaf D.shop	High malaria transmission setting	Female	Drug shop	Yes	Yes	No	Yes	Yes	Yes	No	No	No		Yes	No	4000	No	Yes	Others	Primary education
A1022	2021-12-15	Medisaf D.shop	High malaria transmission setting	Male	Drug shop	Yes	No	No	No	Yes	Yes	No	Yes	Yes	mRDT	Yes	No	4000	No	Yes	Business	Primary education
A1021	2021-12-15	LIFE CARE DRUG SHOP	High malaria transmission setting	Female	Drug shop	Yes	No	No	No	Yes	Yes	No	No	No		Yes	No	5000	No	Yes	Others	Primary education
A1020	2021-12-15	RONALD DRUG SHOP	High malaria transmission setting	Male	Drug shop	Yes	No	No	No	Yes	Yes	No	Yes	Yes	mRDT	No	No	800	No	No	Peasant farmers	Primary education
A1019	2021-12-15	RONALD DRUG SHOP	High malaria transmission setting	Female	Drug shop	No	No	Yes	No	Yes	Yes	No	Yes	Yes	mRDT	No	No	1000	No	No	Business	Post primary
A1018	2021-12-15	RONALD DRUG SHOP	High malaria transmission setting	Male	Drug shop	Yes	No	Yes	No	Yes	Yes	No	Yes	Yes	mRDT		No	4800	No	Yes	Others	No formal education
A1017	2021-12-15	RONALD DRUG SHOP	High malaria transmission setting	Male	Drug shop	Yes	Yes	No	Yes	Yes	Yes	No	Yes	Yes	mRDT	No	No	1000	No	No	Others	Post primary
A1016	2021-12-15	RONALD DRUG SHOP	High malaria transmission setting	Female	Drug shop	Yes	No	No	No	Yes	Yes	No	Yes	Yes	mRDT	No	No	1000	No	No	Peasant farmers	Primary education
A1015	2021-12-14	Rwotomio Pharmacy	High malaria transmission setting	Female	Pharmacy	Yes	No	No	No	Yes	Yes	No	No	No		Yes	No	4000	Yes	No	Others	Tertiary education
A1014	2021-12-14	Rwotomio Pharmacy	High malaria transmission setting	Male	Pharmacy	Yes	No	Yes	No	Yes	Yes	Yes	Yes	Yes	mRDT	Yes	No	4800	Yes	Yes	Peasant farmers	No formal education
A1013	2021-12-14	Rwotomio Pharmacy	High malaria transmission setting	Male	Pharmacy	Yes	No	No	Yes	Yes	Yes	Yes	Yes	Yes	Microscopy	Yes	No	10000	No	Yes	Formal employment	Tertiary education
A1012	2021-12-14	Rwotomio Pharmacy	High malaria transmission setting	Female	Pharmacy	Yes	No	No	Yes	Yes	Yes	No	No	No		Yes	No	4000	Yes	Yes	Others	Primary education
A1011	2021-12-14	Rwotomio Pharmacy	High malaria transmission setting	Male	Pharmacy	Yes	No	No	Yes	Yes	Yes	No	No	No		Yes	No	10000	Yes	Yes	Others	Tertiary education
A1010	2021-12-14	Rwotomio Pharmacy	High malaria transmission setting	Male	Pharmacy	Yes	No	Yes	No	Yes	Yes	Yes	Yes	Yes	mRDT	Yes	No	4000	No	Yes	Business	Post primary
A1009	2021-12-14	Rwotomio Pharmacy	High malaria transmission setting	Male	Pharmacy	Yes	No	No	Yes	Yes	Yes	Yes	Yes	Yes	mRDT	Yes	No	10000	Yes	Yes	Business	Post primary
A1008	2021-12-14	Rwotomio Pharmacy	High malaria transmission setting	Male	Pharmacy	Yes	No	No	Yes	Yes	Yes	No	Yes	Yes	mRDT	Yes	No	4000	Yes	Yes	Peasant farmers	Primary education
A1007	2021-12-14	Freedom Health Pharmacy	High malaria transmission setting	Female	Pharmacy	Yes	No	Yes	Yes	Yes	Yes	No	No	No		Yes	No	3500	Yes	Yes	Others	Primary education
A1006	2021-12-14	Freedom Health Pharmacy	High malaria transmission setting	Female	Pharmacy	Yes	No	Yes	Yes	Yes	Yes	No	No	No		Yes	No	3500	No	Yes	Others	Primary education
A1005	2021-12-14	Good will D.shop	High malaria transmission setting	Female	Drug shop	Yes	No	Yes	No	Yes	Yes	Yes	Yes	Yes	Microscopy	No	No	1000	No	No	Business	Primary education
A1004	2021-12-14	Good will D.shop	High malaria transmission setting	Male	Drug shop	No	No	Yes	No	Yes	Yes	No	No	No		Yes	No	3000	Yes	Yes	Peasant farmers	Post primary
A1003	2021-12-14	Good will D.shop	High malaria transmission setting	Male	Drug shop	Yes	Yes	No	No	Yes	Yes	No	Yes	Yes	mRDT	Yes	No	3000	Yes	Yes	Business	No formal education
A1002	2021-12-14	Freedom Health Pharmacy	High malaria transmission setting	Female	Pharmacy	Yes	No	Yes	Yes	Yes	Yes	No	Yes	Yes	mRDT	Yes	No	3500	Yes	Yes	Others	Tertiary education
